# Supplementary material for: Crystal structure and characterization of a new one-dimensional copper(II) coordination polymer containing a 4-amino­benzoic acid ligand
Source: Acta Crystallogr E Crystallogr Commun. 2024 Feb 20;80(Pt 3):330–4. doi: 10.1107/S2056989024001336 (PMC10915671; doi:10.1107/S2056989024001336)
Supplement: Supplementary file 1 [file e-80-00330-sup1.cif]

##############################################################################
#                                                                            #
# This CIF contains the data in a paper accepted for publication in          #
# Acta Crystallographica Section E. It conforms to the requirements of       #
# Notes for Authors for Acta Crystallographica Section E, and has been       #
# peer reviewed under the auspices of the IUCr Commission on Journals.       #
#                                                                            #
# Full details of the Crystallographic Information File format               #
# are given in the paper "The Crystallographic Information File (CIF):       #
# a New Standard Archive File for Crystallography" by S. R. Hall, F. H.      #
# Allen and I. D. Brown [Acta Cryst. (1991), A47, 655-685].                  #
#                                                                            #
# The current version of the core CIF dictionary is obtainable from          #
# ftp://ftp.iucr.org/pub/cif_core.dic.                                       #
#                                                                            #
# Software is freely available for graphical display of the structure(s)     #
# in this CIF. For information consult the CIF software page                 #
# http://www.iucr.org/resources/cif/software.                                #
#                                                                            #
# This file may be used for bona fide research purposes within the           #
# scientific community so long as proper attribution is given to the journal # 
# article from which it was obtained.                                        #
#                                                                            #
##############################################################################
data_I
_audit_creation_method
;
Olex2 1.5
(compiled 2023.08.24 svn.re1ec1418 for OlexSys, GUI svn.r6817)
;
_journal_date_recd_electronic     2023-11-17
_journal_date_accepted     2024-02-09
_journal_name_full     'Acta Crystallographica, Section E'
_journal_year     2024
_journal_volume     80
_journal_issue      1
_journal_page_first     0
_journal_page_last     0
_journal_paper_category     GM
_journal_paper_doi     10.1107/S2056989024001336
_journal_coeditor_code     ZV2032
_publ_contact_author_name     'Alisha Gogia'
_publ_contact_author_address
;
Department of Chemistry, New Mexico Highlands University, Las Vegas, New
Mexico, 87701,
USA
;
_publ_contact_author_email     alishagogia@nmhu.edu
_publ_contact_author_fax     ?
_publ_contact_author_phone     ?
_publ_section_title
;
Crystal structure and characterization of a new one-dimensional copper(II)
coordination polymer containing a 4-aminobenzoic acid ligand
;
loop_
    _publ_author_name
    _publ_author_footnote
    _publ_author_address
    'Gogia, Alisha' .
;
Department of Chemistry, New Mexico Highlands University, Las Vegas, New
Mexico, 87701,
USA
;
    'Novikov, Egor M.' .
;
Department of Chemistry, New Mexico Highlands University, Las Vegas, New
Mexico, 87701,
USA
;
    'Guzei, Ilia A.' .
;
Chemistry Department
University of Wisconsin-Madison
1101 University Ave
Madison, WI 53706,
USA
;
    'Fonari, Marina S.' .
;
Institute of Applied Physics, Academy str., 5 MD2028, Chisinau, Moldova
;
    'Timofeeva, Tatiana V.' .
;
Department of Chemistry, New Mexico Highlands University, Las Vegas, New
Mexico, 87701,
USA
;
_publ_section_synopsis
;
A new coordination polymer based on Cu^II^ and 4-aminobenzoic acid is isolated
and characterized using single-crystal X-ray diffraction, FTIR and
fluorescence spectroscopy, and thermal analysis.
;
_chemical_name_systematic
;\
<i>catena</i>-Poly[[[aquacopper(II)]-bis(\m-4-aminobenzoato)-\
\k^2^<i>N</i>:<i>O</i>;\k^2^<i>O</i>:<i>N</i>] monohydrate]
;
_chemical_name_common     ?
_chemical_formula_moiety     'C14 H14 Cu N2 O5, H2 O'
_chemical_formula_sum     'C14 H16 Cu N2 O6'
_chemical_formula_iupac     '[Cu (C7 H4 N O2)2 (H2 O)], H2 O'
_chemical_formula_weight     371.83
_chemical_melting_point     ?
_space_group_crystal_system     monoclinic
_space_group_name_H-M_alt     'P 1 2/c 1'
_space_group_name_Hall     '-P 2yc'
loop_
    _space_group_symop_operation_xyz
    'x, y, z'
    '-x, y, -z+1/2'
    '-x, -y, -z'
    'x, -y, z-1/2'
_cell_length_a     6.9143(14)
_cell_length_b     6.2111(12)
_cell_length_c     17.169(3)
_cell_angle_alpha     90
_cell_angle_beta     90.05(3)
_cell_angle_gamma     90
_cell_volume     737.3(3)
_cell_formula_units_Z     2
_cell_measurement_reflns_used     2372
_cell_measurement_theta_min     2.95
_cell_measurement_theta_max     26.00
_cell_measurement_temperature     100
loop_
    _twin_individual_id
    _twin_individual_mass_fraction_refined
    1 0.500(3)
    2 0.500(3)
_exptl_crystal_description     block
_exptl_crystal_colour     'clear dark green'
_exptl_crystal_size_max     0.3
_exptl_crystal_size_mid     0.2
_exptl_crystal_size_min     0.2
_exptl_crystal_density_diffrn     1.675
_exptl_crystal_density_meas     ?
_exptl_crystal_density_method     'not measured'
_exptl_crystal_F_000     382
_exptl_absorpt_coefficient_mu     1.515
_exptl_absorpt_correction_type     multi-scan
_exptl_absorpt_process_details
;
(SADABS; Krause <i>et al.</i>,  2015)
;
_exptl_absorpt_correction_T_min     0.6175
_exptl_absorpt_correction_T_max     0.7454
_diffrn_ambient_temperature     100
_diffrn_source     'sealed X-ray tube'
_diffrn_radiation_type     'Mo K\a'
_diffrn_radiation_wavelength     0.71073
_diffrn_radiation_monochromator     graphite
_diffrn_measurement_device_type     'Bruker SMART APEXII'
_diffrn_measurement_device     'three-circle diffractometer'
_diffrn_measurement_method     '\w and \f scans'
_diffrn_detector     'charge-coupled device (CCD) area detector'
_diffrn_detector_area_resol_mean     7.9
_diffrn_reflns_number     8617
_diffrn_reflns_av_R_equivalents     0.0271
_diffrn_reflns_av_unetI/netI     0.0230
_diffrn_reflns_theta_min     1.186
_diffrn_reflns_theta_max     27.134
_diffrn_reflns_theta_full     25.242
_diffrn_measured_fraction_theta_max     0.910
_diffrn_measured_fraction_theta_full     0.993
_diffrn_reflns_limit_h_min     -8
_diffrn_reflns_limit_h_max     8
_diffrn_reflns_limit_k_min     -7
_diffrn_reflns_limit_k_max     4
_diffrn_reflns_limit_l_min     -20
_diffrn_reflns_limit_l_max     21
_diffrn_radiation_probe     x-ray
_refine_special_details
;
 Refined as a 2-component twin.
;
_reflns_number_total     1477
_reflns_number_gt     1311
_reflns_threshold_expression     'I > 2\s(I)'
_refine_ls_structure_factor_coef     Fsqd
_refine_ls_matrix_type     full
_refine_ls_R_factor_all     0.0391
_refine_ls_R_factor_gt     0.0329
_refine_ls_wR_factor_gt     0.0838
_refine_ls_wR_factor_ref     0.0865
_refine_ls_goodness_of_fit_ref     1.087
_refine_ls_restrained_S_all     1.085
_refine_ls_number_reflns     1477
_refine_ls_number_parameters     131
_refine_ls_number_restraints     4
_refine_ls_hydrogen_treatment     mixed
_refine_ls_weighting_scheme     calc
_refine_ls_weighting_details
              'w=1/[\s^2^(Fo^2^)+(0.0395P)^2^+0.5003P] where P=(Fo^2^+2Fc^2^)/3'
_atom_sites_solution_hydrogens     mixed
_atom_sites_solution_primary     dual
_atom_sites_solution_secondary     ?
_refine_ls_shift/su_max     0.000
_refine_ls_shift/su_mean     0.000
_refine_diff_density_max     0.374
_refine_diff_density_min     -0.288
_refine_ls_extinction_method     none
_refine_ls_extinction_coef     .
loop_
    _atom_type_symbol
    _atom_type_description
    _atom_type_scat_dispersion_real
    _atom_type_scat_dispersion_imag
    _atom_type_scat_source
    'C' 'C' 0.0033 0.0016
                         'International Tables Vol C Tables 4.2.6.8 and 6.1.1.4'
    'H' 'H' 0.0000 0.0000
                         'International Tables Vol C Tables 4.2.6.8 and 6.1.1.4'
    'Cu' 'Cu' 0.3201 1.2651
                         'International Tables Vol C Tables 4.2.6.8 and 6.1.1.4'
    'N' 'N' 0.0061 0.0033
                         'International Tables Vol C Tables 4.2.6.8 and 6.1.1.4'
    'O' 'O' 0.0106 0.0060
                         'International Tables Vol C Tables 4.2.6.8 and 6.1.1.4'
_computing_data_collection
;
APEX2 Ver. 2019.11-0 (Bruker, 2019)
;
_computing_cell_refinement
;
SAINT-Plus V8.40B (Bruker, 2020)
;
_computing_data_reduction
;
SAINT-Plus V8.40B (Bruker, 2020)
;
_computing_structure_solution
;
<i>SHELXT</i> (Sheldrick, 2015a)
;
_computing_structure_refinement
;
SHELXL (Sheldrick, 2015b)
;
_computing_molecular_graphics
;
OLEX2 (Dolomanov <i>et al.</i>,  2009)
;
_computing_publication_material
;
OLEX2 (Dolomanov <i>et al.</i>,  2009)
;
loop_
    _atom_site_type_symbol
    _atom_site_label
    _atom_site_fract_x
    _atom_site_fract_y
    _atom_site_fract_z
    _atom_site_U_iso_or_equiv
    _atom_site_adp_type
    _atom_site_calc_flag
    _atom_site_occupancy
    _atom_site_disorder_assembly
    _atom_site_disorder_group
    Cu Cu1 0.500000 0.70928(13) 0.750000 0.0206(2) Uani d 0.6196(16) A 1
    Cu Cu2 1.000000 0.7095(2) 0.750000 0.0204(4) Uani d 0.3804(16) A 2
    O O1A 0.6443(6) 0.6835(6) 0.6512(2) 0.0262(8) Uani d 0.6196(16) A 1
    O O1B 0.8560(9) 0.6813(9) 0.6519(4) 0.0243(13) Uani d 0.3804(16) A 2
    O O2 0.7512(5) 0.3523(3) 0.68132(10) 0.0363(5) Uani d 1 . .
    O O3 0.500000 1.0567(5) 0.750000 0.0468(9) Uani d 1 . .
    H H3 0.586(4) 1.1507(11) 0.7225(18) 0.070 Uiso d 1 . .
    O O4 1.000000 1.0536(5) 0.750000 0.0450(9) Uani d 1 . .
    H H4 0.933(5) 1.1481(11) 0.7152(15) 0.067 Uiso d 1 . .
    N N 0.7528(6) 0.3218(3) 0.30662(11) 0.0259(5) Uani d 1 . .
    H H2A 0.820104 0.197454 0.299519 0.031 Uiso calc 0.6196(16) A 1
    H H1A 0.820685 0.428119 0.282487 0.031 Uiso calc 0.6196(16) A 1
    H H1B 0.684525 0.428327 0.282761 0.031 Uiso calc 0.3804(16) A 2
    H H2B 0.685060 0.197642 0.299792 0.031 Uiso calc 0.3804(16) A 2
    C C1A 0.7092(8) 0.5003(14) 0.6330(5) 0.0224(11) Uani d 0.6196(16) A 1
    C C1B 0.7949(14) 0.492(3) 0.6320(9) 0.0224(11) Uani d 0.3804(16) A 2
    C C2 0.7486(7) 0.4541(4) 0.54737(13) 0.0284(6) Uani d 1 . .
    C C3 0.7403(8) 0.6201(4) 0.49334(15) 0.0424(8) Uani d 1 . .
    H H3A 0.731206 0.764858 0.510783 0.051 Uiso calc 1 . .
    C C4 0.7451(8) 0.5766(4) 0.41429(14) 0.0344(7) Uani d 1 . .
    H H4A 0.742225 0.691677 0.377838 0.041 Uiso calc 1 . .
    C C5 0.7542(8) 0.3680(4) 0.38847(13) 0.0268(5) Uani d 1 . .
    C C6 0.7623(8) 0.2011(4) 0.44200(17) 0.0494(10) Uani d 1 . .
    H H6 0.768947 0.056284 0.424427 0.059 Uiso calc 1 . .
    C C7 0.7608(8) 0.2452(4) 0.52089(16) 0.0420(8) Uani d 1 . .
    H H7 0.768247 0.130184 0.557248 0.050 Uiso calc 1 . .
loop_
    _atom_site_aniso_label
    _atom_site_aniso_U_11
    _atom_site_aniso_U_22
    _atom_site_aniso_U_33
    _atom_site_aniso_U_12
    _atom_site_aniso_U_13
    _atom_site_aniso_U_23
    Cu1 0.0307(4) 0.0221(4) 0.0090(3) 0.000 -0.0030(12) 0.000
    Cu2 0.0274(7) 0.0220(6) 0.0119(6) 0.000 -0.005(2) 0.000
    O1A 0.038(2) 0.031(2) 0.0097(17) 0.0077(18) 0.0008(19) 0.0004(17)
    O1B 0.037(3) 0.016(3) 0.020(3) -0.005(3) -0.002(4) 0.000(3)
    O2 0.0657(13) 0.0277(8) 0.0155(8) 0.0000(13) 0.001(2) 0.0047(7)
    O3 0.0460(19) 0.0244(16) 0.070(2) 0.000 0.017(4) 0.000
    O4 0.0417(18) 0.0358(18) 0.057(2) 0.000 -0.017(4) 0.000
    N 0.0398(13) 0.0253(9) 0.0127(9) 0.0015(17) -0.001(2) -0.0010(8)
    C1A 0.027(3) 0.0214(14) 0.0188(14) 0.002(4) 0.002(4) -0.0026(11)
    C1B 0.027(3) 0.0214(14) 0.0188(14) 0.002(4) 0.002(4) -0.0026(11)
    C2 0.0508(16) 0.0221(12) 0.0121(11) 0.002(2) 0.004(3) -0.0001(9)
    C3 0.093(3) 0.0178(12) 0.0171(12) -0.006(3) -0.002(3) -0.0025(10)
    C4 0.066(2) 0.0218(11) 0.0155(11) 0.000(2) 0.003(3) 0.0031(9)
    C5 0.0412(14) 0.0268(12) 0.0123(10) 0.002(2) 0.000(2) -0.0026(9)
    C6 0.107(3) 0.0222(13) 0.0189(13) 0.008(3) 0.000(3) -0.0037(10)
    C7 0.090(3) 0.0196(11) 0.0167(13) 0.004(2) -0.001(2) 0.0046(10)
_geom_special_details
;
 All esds (except the esd in the dihedral angle between two l.s. planes)
 are estimated using the full covariance matrix.  The cell esds are taken
 into account individually in the estimation of esds in distances, angles
 and torsion angles; correlations between esds in cell parameters are only
 used when they are defined by crystal symmetry.  An approximate (isotropic)
 treatment of cell esds is used for estimating esds involving l.s. planes.
;
loop_
    _geom_bond_atom_site_label_1
    _geom_bond_atom_site_label_2
    _geom_bond_site_symmetry_2
    _geom_bond_distance
    _geom_bond_publ_flag
    Cu1 O1A 2_656 1.975(4) ?
    Cu1 O1A . 1.975(4) ?
    Cu1 O3 . 2.158(3) ?
    Cu1 N 4_566 2.009(4) ?
    Cu1 N 3_666 2.009(4) ?
    Cu2 O1B . 1.964(6) ?
    Cu2 O1B 2_756 1.964(6) ?
    Cu2 O4 . 2.137(3) ?
    Cu2 N 4_566 1.976(4) ?
    Cu2 N 3_766 1.976(4) ?
    O1A C1A . 1.262(9) ?
    O1B C1B . 1.294(17) ?
    O2 C1A . 1.272(9) ?
    O2 C1B . 1.251(16) ?
    O3 H3 2_656 0.957(3) ?
    O3 H3 . 0.957(3) ?
    O4 H4 . 0.958(3) ?
    O4 H4 2_756 0.958(3) ?
    N H2A . 0.9100 ?
    N H1A . 0.9100 ?
    N H1B . 0.9100 ?
    N H2B . 0.9100 ?
    N C5 . 1.434(3) ?
    C1A C2 . 1.523(9) ?
    C1B C2 . 1.506(16) ?
    C2 C3 . 1.388(3) ?
    C2 C7 . 1.377(3) ?
    C3 H3A . 0.9500 ?
    C3 C4 . 1.384(3) ?
    C4 H4A . 0.9500 ?
    C4 C5 . 1.371(3) ?
    C5 C6 . 1.386(4) ?
    C6 H6 . 0.9500 ?
    C6 C7 . 1.382(4) ?
    C7 H7 . 0.9500 ?
loop_
    _geom_angle_atom_site_label_1
    _geom_angle_atom_site_label_2
    _geom_angle_atom_site_label_3
    _geom_angle_site_symmetry_1
    _geom_angle_site_symmetry_3
    _geom_angle
    _geom_angle_publ_flag
    O1A Cu1 O1A 2_656 . 170.7(2) ?
    O1A Cu1 O3 . . 94.66(12) ?
    O1A Cu1 O3 2_656 . 94.66(12) ?
    O1A Cu1 N 2_656 4_566 90.96(15) ?
    O1A Cu1 N 2_656 3_666 88.14(15) ?
    O1A Cu1 N . 3_666 90.96(15) ?
    O1A Cu1 N . 4_566 88.14(15) ?
    N Cu1 O3 3_666 . 95.52(6) ?
    N Cu1 O3 4_566 . 95.52(6) ?
    N Cu1 N 3_666 4_566 168.96(12) ?
    O1B Cu2 O1B 2_756 . 169.8(3) ?
    O1B Cu2 O4 . . 95.11(17) ?
    O1B Cu2 O4 2_756 . 95.11(17) ?
    O1B Cu2 N 2_756 4_566 90.4(2) ?
    O1B Cu2 N . 4_566 88.6(2) ?
    N Cu2 O4 4_566 . 95.64(7) ?
    N Cu2 O4 3_766 . 95.64(7) ?
    N Cu2 N 4_566 3_766 168.72(13) ?
    C1A O1A Cu1 . . 117.8(5) ?
    C1B O1B Cu2 . . 118.2(8) ?
    Cu1 O3 H3 . 2_656 127.6(4) ?
    Cu1 O3 H3 . . 127.6(4) ?
    H3 O3 H3 . 2_656 104.8(8) ?
    Cu2 O4 H4 . . 127.8(4) ?
    H4 O4 H4 . 2_756 104.4(8) ?
    Cu1 N H2A 3_666 . 107.4 ?
    Cu1 N H1A 3_666 . 107.4 ?
    Cu2 N H1B 3_766 . 107.4 ?
    Cu2 N H2B 3_766 . 107.4 ?
    H2A N H1A . . 106.9 ?
    H1B N H2B . . 106.9 ?
    C5 N Cu1 . 3_666 119.9(3) ?
    C5 N Cu2 . 3_766 119.8(3) ?
    C5 N H2A . . 107.4 ?
    C5 N H1A . . 107.4 ?
    C5 N H1B . . 107.4 ?
    C5 N H2B . . 107.4 ?
    O1A C1A O2 . . 124.8(7) ?
    O1A C1A C2 . . 118.3(7) ?
    O2 C1A C2 . . 116.9(6) ?
    O1B C1B C2 . . 117.8(12) ?
    O2 C1B O1B . . 122.1(13) ?
    O2 C1B C2 . . 119.5(11) ?
    C3 C2 C1A . . 119.8(4) ?
    C3 C2 C1B . . 122.4(7) ?
    C7 C2 C1A . . 120.5(4) ?
    C7 C2 C1B . . 117.0(6) ?
    C7 C2 C3 . . 118.8(2) ?
    C2 C3 H3A . . 119.7 ?
    C4 C3 C2 . . 120.6(2) ?
    C4 C3 H3A . . 119.7 ?
    C3 C4 H4A . . 119.9 ?
    C5 C4 C3 . . 120.2(2) ?
    C5 C4 H4A . . 119.9 ?
    C4 C5 N . . 120.4(2) ?
    C4 C5 C6 . . 119.6(2) ?
    C6 C5 N . . 120.0(2) ?
    C5 C6 H6 . . 120.0 ?
    C7 C6 C5 . . 120.1(2) ?
    C7 C6 H6 . . 120.0 ?
    C2 C7 C6 . . 120.7(2) ?
    C2 C7 H7 . . 119.6 ?
    C6 C7 H7 . . 119.6 ?
loop_
    _geom_torsion_atom_site_label_1
    _geom_torsion_atom_site_label_2
    _geom_torsion_atom_site_label_3
    _geom_torsion_atom_site_label_4
    _geom_torsion_site_symmetry_1
    _geom_torsion_site_symmetry_2
    _geom_torsion_site_symmetry_3
    _geom_torsion_site_symmetry_4
    _geom_torsion
    _geom_torsion_publ_flag
    Cu1 O1A C1A O2 . . . . -26.2(8) ?
    Cu1 O1A C1A C2 . . . . 156.5(4) ?
    Cu1 N C5 C4 3_666 . . . -86.6(6) ?
    Cu1 N C5 C6 3_666 . . . 92.6(5) ?
    Cu2 O1B C1B O2 . . . . 30.0(12) ?
    Cu2 O1B C1B C2 . . . . -159.1(6) ?
    Cu2 N C5 C4 3_766 . . . 93.1(5) ?
    Cu2 N C5 C6 3_766 . . . -87.7(5) ?
    O1A C1A C2 C3 . . . . 9.4(9) ?
    O1A C1A C2 C7 . . . . -159.8(5) ?
    O1B C1B C2 C3 . . . . -10.2(12) ?
    O1B C1B C2 C7 . . . . 154.3(7) ?
    O2 C1A C2 C3 . . . . -168.2(5) ?
    O2 C1A C2 C7 . . . . 22.7(8) ?
    O2 C1B C2 C3 . . . . 161.0(7) ?
    O2 C1B C2 C7 . . . . -34.5(11) ?
    N C5 C6 C7 . . . . -179.1(5) ?
    C1A C2 C3 C4 . . . . -169.7(5) ?
    C1A C2 C7 C6 . . . . 168.5(5) ?
    C1B C2 C3 C4 . . . . 163.9(6) ?
    C1B C2 C7 C6 . . . . -165.9(7) ?
    C2 C3 C4 C5 . . . . 1.4(9) ?
    C3 C2 C7 C6 . . . . -0.8(8) ?
    C3 C4 C5 N . . . . 178.0(5) ?
    C3 C4 C5 C6 . . . . -1.3(9) ?
    C4 C5 C6 C7 . . . . 0.2(9) ?
    C5 C6 C7 C2 . . . . 0.9(9) ?
    C7 C2 C3 C4 . . . . -0.3(8) ?
loop_
    _geom_hbond_atom_site_label_D
    _geom_hbond_atom_site_label_H
    _geom_hbond_atom_site_label_A
    _geom_hbond_site_symmetry_A
    _geom_hbond_distance_DH
    _geom_hbond_distance_HA
    _geom_hbond_distance_DA
    _geom_hbond_angle_DHA
    _geom_hbond_publ_flag
    O3 H3 O2 1_565 0.957(3) 1.838(6) 2.789(3) 173(2) yes
    O4 H4 O2 1_565 0.958(3) 1.876(15) 2.791(3) 159(3) yes
    N H1A O2 4_565 0.91 2.26 2.954(3) 133 yes
    N H2A O4 3_766 0.91 2.17 3.050(4) 163 yes
    N H1B O2 4_565 0.91 2.26 2.954(3) 133 yes
    N H2B O3 3_666 0.91 2.20 3.086(4) 163 yes
_shelx_space_group_comment
;
The symmetry employed for this shelxl refinement is uniquely defined
by the following loop, which should always be used as a source of
symmetry information in preference to the above space-group names.
They are only intended as comments.
;
_shelx_estimated_absorpt_T_min     0.659
_shelx_estimated_absorpt_T_max     0.752
_shelx_hkl_file
;
   1   0   0 138.582 3.88803   6
  -1   0   0 117.162 3.72649   6
   2   0   0 8580.40 185.085   6
  -2   0   0 8575.74 185.070   6
  -3   0   0 36.9318 3.09491   6
   3   0   0 43.9007 3.79326   1
   3   0   0 41.5484 3.18324   6
   4   0   0 8442.41 188.369   7
  -4   0   0 8678.01 187.031   6
   4   0   0 8572.39 188.446   1
   4   0   0 8600.35 186.956   6
   5   0   0 13.6264 3.67559   7
   5   0   0 9.76899 3.37541   2
   5   0   0 12.1306 2.86866   6
  -5   0   0 11.8133 2.78942   6
   6   0   0 54.4644 6.35215   2
   6   0   0 51.5197 6.63623   7
   6   0   0 51.9939 5.18095   6
  -7   0   0 13.0557 6.03542   3
   7   0   0 11.2664 4.65479   2
   7   0   0 23.0732 5.45721   7
   8   0   0 398.467 17.3497   2
   8   0   0 391.893 17.8597   7
   0  -1   0 8364.83 184.554   4
   0  -1   0 8194.33 186.590   5
   0  -1   0 8082.31 181.439   3
   0  -1   0 8426.57 183.392   7
   0  -1   0 8203.09 183.020   2
   0  -1   0 8282.57 185.080   9
   0  -1   0 8395.49 185.855   8
   0  -1   0 8399.76 185.717   6
   0   1   0 8523.98 185.353   5
   0   1   0 8719.42 185.491   1
   0   1   0 8800.81 185.982   4
   0   1   0 8277.89 184.904   9
   0   1   0 8286.42 183.567   7
   0   1   0 8308.74 183.888   2
   0   1   0 8509.05 181.431   3
   0   1   0 8622.85 181.191   6
   0   1   0 8382.81 185.268   8
  -1  -1   0 47.4729 2.60786   5
  -1  -1   0 59.1281 3.61955   4
   1  -1   0 46.9134 3.27536   5
  -1  -1   0 57.1716 3.29065   3
   1   1   0 52.5320 3.09264   3
  -1   1   0 40.4464 3.20247   5
   1   1   0 54.2864 3.57269   4
   1   1   0 38.4669 3.69647   1
  -2  -1   0 6963.17 149.592   3
   2  -1   0 6533.59 149.072   7
   2  -1   0 6975.16 149.447   6
   2  -1   0 6754.16 148.855   2
  -2   1   0 6784.85 149.433   5
   2   1   0 6895.25 150.028   1
  -2   1   0 6762.24 149.265   6
   3  -1   0 5.77802 2.46238   7
   3  -1   0 3.74627 2.38551   6
   3  -1   0 8.58955 2.54026   2
   3  -1   0 3.48002 1.56053   1
  -3  -1   0 10.4948 2.88397   3
  -3   1   0 9.20276 2.46554   5
   3   1   0 4.95527 2.88354   1
  -3   1   0 7.05148 2.67687   6
   4  -1   0 604.892 19.0174   7
  -4  -1   0 622.829 19.8747   3
   4  -1   0 603.621 18.4875   2
   4  -1   0 605.582 18.4740   6
   4  -1   0 607.741 16.3207   1
   5  -1   0 4.00423 3.07184   6
   5  -1   0 13.5216 3.70671   2
   5  -1   0 15.8155 3.01806   1
   5  -1   0 14.0189 3.87951   7
  -5  -1   0 12.7595 4.16197   3
   6  -1   0 94.8726 8.95936   7
  -6  -1   0 132.096 9.94000   3
   6  -1   0 107.591 8.19870   2
   6  -1   0 94.1295 7.58373   6
   6   1   0 92.0203 7.98799   7
   6   1   0 83.1505 7.38097   2
  -7  -1   0 -0.2248 4.58409   3
   7  -1   0 4.51122 4.49597   2
   7  -1   0 9.84380 5.02231   7
   7   1   0 3.49277 4.24461   7
   7   1   0 3.23477 4.19900   2
   8  -1   0 16.2508 5.94211   7
   8  -1   0 11.2702 5.46963   2
   0  -2   0 2554.96 57.4862   6
   0  -2   0 2523.08 56.2103   7
   0  -2   0 2472.15 57.9470   4
   0  -2   0 2415.84 57.5481   5
   0  -2   0 2408.76 56.6218   8
   0  -2   0 2463.34 58.2158   3
   0  -2   0 2440.16 55.8891   2
   0  -2   0 2528.70 56.5124   9
   0   2   0 2523.63 56.2374   7
   0   2   0 2496.57 57.7180   3
   0   2   0 2537.35 56.0550   2
   0   2   0 2548.29 57.2910   6
   0   2   0 2550.64 57.9523   4
   0   2   0 2481.38 56.5259   8
   0   2   0 2621.23 57.1626   1
   0   2   0 2567.81 56.4930   9
   0   2   0 2545.66 57.6910   5
  -1  -2   0 86.1399 4.88217   4
   1  -2   0 70.6985 3.35821   9
   1  -2   0 61.8880 4.96331   6
  -1  -2   0 74.8581 4.18584   5
  -1  -2   0 58.3618 3.77180   6
  -1  -2   0 75.8211 3.29641   7
   1  -2   0 68.8386 4.30458   7
   1  -2   0 70.7392 4.22541   8
   1  -2   0 76.5154 4.30153   2
   1  -2   0 75.2197 4.92060   5
   1   2   0 75.6923 4.56623   9
  -1   2   0 72.9732 4.22687   2
  -1   2   0 73.3757 4.80207   5
   1   2   0 71.6860 3.20455   7
   1   2   0 81.0810 4.33464   5
   1   2   0 58.4743 3.75729   6
  -1   2   0 72.6823 4.40222   7
  -1   2   0 71.6156 3.56960   9
   1   2   0 85.3548 4.95479   4
  -1   2   0 70.3350 4.30995   8
   1   2   0 81.3024 4.55338   3
   1   2   0 81.2928 4.01908   8
   1   2   0 64.1139 4.89392   1
  -1   2   0 61.0997 3.24558   1
   1   2   0 70.7420 3.09076   2
  -1   2   0 64.7994 4.82405   6
   2  -2   0 61.3007 4.88837   8
   2  -2   0 55.1397 3.72790   9
   2  -2   0 61.4705 4.74748   7
   2  -2   0 64.6864 4.57776   2
   2  -2   0 64.7632 5.14141   6
  -2   2   0 68.4139 5.03351   5
   2   2   0 91.9906 6.04843   1
   3  -2   0 60.7734 5.58763   2
   3  -2   0 75.2843 5.64396   7
   3  -2   0 77.7475 6.38843   6
  -3  -2   0 78.6466 6.61468   4
  -3  -2   0 79.6115 4.71729   5
  -3  -2   0 76.8026 5.64818   3
  -4  -2   0 183.331 11.0104   4
   4  -2   0 189.017 9.91386   6
   4  -2   0 200.361 9.73116   7
  -4  -2   0 200.612 10.1452   3
   4  -2   0 203.860 9.63348   2
  -5  -2   0 6.24154 3.34202   3
   5  -2   0 3.37159 3.36592   7
   5  -2   0 5.00237 3.28510   2
   5  -2   0 0.36782 2.98443   6
   6  -2   0 143.113 10.2667   7
   6  -2   0 137.183 9.72598   2
   6  -2   0 138.557 9.81863   6
  -6  -2   0 137.495 10.3681   3
   7  -2   0 29.6001 6.65000   7
  -7  -2   0 29.4999 7.08765   3
   7  -2   0 25.8521 5.89738   6
   7  -2   0 25.0682 6.04511   2
   8  -2   0 80.0269 10.4475   7
   0  -3   0 3724.49 87.1014   5
   0  -3   0 3711.54 85.4566   8
   0  -3   0 3751.51 84.8250   7
   0  -3   0 3804.26 87.7221   4
   0  -3   0 3923.65 86.9640   6
   0  -3   0 3835.99 84.5649   2
   0   3   0 3876.35 86.1684   1
   0   3   0 3604.62 85.0889   8
   0   3   0 3734.33 85.1501   9
   0   3   0 3852.29 87.1206   5
   0   3   0 3852.48 87.1850   3
   0   3   0 3768.65 84.6061   2
   0   3   0 3851.21 87.4522   4
   0   3   0 3799.23 84.9550   7
   1  -3   0 66.5169 4.77070   8
   1  -3   0 56.8945 4.37169   2
  -1  -3   0 68.1426 5.44682   3
  -1  -3   0 68.9522 5.45138   4
   1  -3   0 49.0979 4.67555   7
  -1  -3   0 63.6484 4.86957   5
  -1  -3   0 63.1987 3.61606   7
  -1  -3   0 63.4804 3.53971   2
   1  -3   0 45.3530 5.48355   6
   1  -3   0 54.7774 5.14184   5
   1  -3   0 54.6629 3.65849   9
  -1   3   0 44.4656 3.75682   1
   1   3   0 60.9408 4.72190   5
  -1   3   0 50.7070 4.64736   2
   1   3   0 60.2889 3.56195   2
  -1   3   0 57.1462 4.53959   8
   1   3   0 47.9700 5.46330   1
  -1   3   0 64.9426 5.43114   3
   1   3   0 59.2350 4.40077   8
   1   3   0 57.4216 3.67683   7
   1   3   0 72.6614 5.53995   4
  -1   3   0 67.6173 4.07688   9
   1   3   0 43.4590 4.43118   6
   2  -3   0 147.169 7.93822   8
   2  -3   0 158.227 8.91193   6
  -2  -3   0 165.613 8.62183   4
  -2  -3   0 152.724 6.06293   6
   2  -3   0 146.188 7.71953   7
  -2  -3   0 143.203 8.13237   3
  -2  -3   0 177.037 7.60001   5
   2  -3   0 158.745 8.73237   5
   2  -3   0 160.351 7.71289   2
   2  -3   0 136.419 5.81230   9
   2   3   0 167.612 5.61438   2
   2   3   0 167.937 6.22292   6
   2   3   0 154.908 5.61865   7
  -2   3   0 143.144 4.84287   1
  -3  -3   0 9.05030 2.33594   5
   3  -3   0 6.97354 3.49024   6
   3  -3   0 8.84977 2.43833   9
  -3  -3   0 5.69041 3.01688   4
   3  -3   0 11.2190 3.53998   8
  -3  -3   0 10.4823 3.51866   3
   3  -3   0 7.91805 3.38481   7
   3  -3   0 5.63688 3.02167   2
   3   3   0 6.86924 1.57766   7
   3   3   0 8.99057 1.62317   2
  -4  -3   0 515.331 16.0848   5
  -4  -3   0 497.373 20.0768   4
   4  -3   0 543.618 19.9229   8
   4  -3   0 496.752 19.0854   6
   4  -3   0 506.464 18.5168   7
   4  -3   0 481.834 17.7472   2
  -4  -3   0 545.427 19.3904   3
   5  -3   0 8.94198 4.76788   8
   5  -3   0 5.24273 3.88288   2
  -5  -3   0 7.52631 2.76954   5
  -5  -3   0 4.82265 4.16228   4
   5  -3   0 6.24016 4.19328   7
  -5  -3   0 3.40626 3.58355   3
   5  -3   0 -3.5050 3.52360   6
   6  -3   0 74.4817 10.1582   8
   6  -3   0 98.0418 10.4721   7
   6  -3   0 77.0056 9.14497   6
  -6  -3   0 58.7118 9.35736   4
  -6  -3   0 57.9150 8.57489   3
   6  -3   0 73.2378 8.71127   2
  -7  -3   0 10.7554 6.14832   4
   7  -3   0 7.33535 4.99491   6
   7  -3   0 4.00132 6.11326   8
   7  -3   0 3.93161 5.22780   7
   0  -4   0 47.7154 5.02133   8
   0  -4   0 50.1876 4.76631   2
   0  -4   0 38.3369 5.34314   5
   0  -4   0 36.0325 5.51909   4
   0  -4   0 48.2046 4.82667   7
   0  -4   0 52.9517 6.15266   6
   0   4   0 40.0718 4.88333   2
   1  -4   0 14.5444 3.02881   2
  -1  -4   0 10.3701 3.59915   3
  -1  -4   0 15.5164 3.43432   5
   1  -4   0 12.5335 2.52994   9
  -1  -4   0 7.25058 3.09665   6
  -1  -4   0 14.7116 3.96663   4
  -1  -4   0 12.4427 2.36108   7
   1  -4   0 13.7327 3.23394   8
   1  -4   0 7.17028 3.83562   6
  -1  -4   0 12.6908 2.29909   2
   1  -4   0 12.7110 3.10183   7
   1  -4   0 10.2807 3.38907   5
  -1   4   0 12.3082 2.75145   9
  -1   4   0 8.70951 2.67202   1
   1   4   0 17.7027 2.78113   2
   2  -4   0 509.907 17.1621   7
  -2  -4   0 495.853 18.2829   4
   2  -4   0 497.190 18.5089   6
   2  -4   0 505.454 16.6301   2
  -2  -4   0 495.627 18.7389   3
   2  -4   0 483.562 17.0069   8
   2  -4   0 511.417 19.0403   5
   2  -4   0 499.337 14.3072   9
  -2  -4   0 474.436 15.0480   6
  -2  -4   0 490.305 16.8889   5
   2   4   0 499.215 14.1874   7
   2   4   0 487.395 13.8243   2
  -2   4   0 494.227 13.6014   1
   3  -4   0 12.2734 4.30906   6
  -3  -4   0 20.1551 5.14742   3
   3  -4   0 13.6135 4.00204   8
   3  -4   0 7.68281 2.19854   9
   3  -4   0 13.0410 3.84788   2
   3  -4   0 8.20827 3.53703   7
  -3  -4   0 10.0628 4.00568   4
  -3  -4   0 8.33162 2.09827   6
  -3  -4   0 7.40203 2.81638   5
   3   4   0 11.9721 2.07295   2
   4  -4   0 40.7727 6.70413   8
   4  -4   0 40.2579 6.32576   2
   4  -4   0 37.9620 6.26561   7
  -4  -4   0 53.0665 7.95122   3
  -4  -4   0 38.6870 7.08154   4
  -4  -4   0 40.6374 5.33324   5
   4  -4   0 30.0669 6.04731   6
   5  -4   0 -0.2398 4.54572   8
   5  -4   0 1.19746 4.08166   7
   5  -4   0 1.47376 3.95579   6
   5  -4   0 4.15432 4.08153   2
  -5  -4   0 3.00501 4.20807   3
  -5  -4   0 5.46313 4.59067   4
  -6  -4   0 147.121 11.8935   3
  -6  -4   0 167.903 13.7652   4
   6  -4   0 158.667 13.3763   8
   6  -4   0 153.106 12.1531   6
   6  -4   0 143.761 10.9248   2
   6  -4   0 174.159 12.4787   7
   7  -4   0 3.69788 5.63246   6
   7  -4   0 -2.3726 5.98274   8
   0  -5   0 540.690 20.4827   5
   0  -5   0 526.382 19.4164   6
   0  -5   0 554.689 16.9363   2
   0  -5   0 535.499 20.7871   4
   0  -5   0 523.747 17.3625   8
   0  -5   0 537.330 17.2799   7
   1  -5   0 36.4727 6.27794   5
   1  -5   0 52.4738 6.34155   8
   1  -5   0 43.2517 5.48834   7
  -1  -5   0 45.3795 7.04192   4
  -1  -5   0 40.3706 5.72141   6
   1  -5   0 40.6912 5.04046   2
   1  -5   0 33.5880 6.08999   6
  -1  -5   0 40.2003 7.07069   3
  -1  -5   0 50.7135 6.65282   5
  -1  -5   0 38.2335 4.45335   2
  -1  -5   0 48.9996 4.98739   7
   2  -5   0 712.958 25.5705   5
   2  -5   0 698.128 23.0417   8
  -2  -5   0 699.871 23.2743   5
   2  -5   0 715.310 25.0897   6
  -2  -5   0 676.471 24.4782   4
   2  -5   0 677.600 22.7083   7
  -2  -5   0 705.114 21.2808   6
   2  -5   0 670.145 21.9880   2
  -2  -5   0 679.637 25.8120   3
   3  -5   0 10.8210 4.49720   8
   3  -5   0 13.2319 4.08278   2
  -3  -5   0 9.12974 4.30045   4
   3  -5   0 5.06936 4.42367   6
  -3  -5   0 13.7407 4.11286   5
   3  -5   0 4.21097 3.63249   7
  -3  -5   0 3.52896 4.10214   3
  -4  -5   0 86.3944 10.2742   4
   4  -5   0 85.9299 9.89322   8
   4  -5   0 63.2566 9.04836   6
  -4  -5   0 75.5549 10.3201   5
   4  -5   0 96.4014 9.79601   2
   4  -5   0 79.3774 9.35144   7
  -4  -5   0 127.578 13.2292   3
  -5  -5   0 16.0585 5.74868   4
   5  -5   0 12.1245 5.47157   7
   5  -5   0 10.4629 5.59025   6
   5  -5   0 11.2201 5.50602   8
  -5  -5   0 4.95820 4.97076   3
   5  -5   0 8.74313 4.65470   2
   6  -5   0 201.766 15.1696   8
   6  -5   0 204.162 15.2300   6
   6  -5   0 268.424 28.6632   7
   0  -6   0 31.3859 6.31988   6
   0  -6   0 44.9168 5.79659   2
   0  -6   0 48.6853 8.35561   4
   0  -6   0 45.4245 7.98183   5
   0  -6   0 37.2968 5.55424   7
   1  -6   0 4.58991 3.32403   7
  -1  -6   0 4.04606 4.34136   4
   1  -6   0 2.59952 2.97561   2
   1  -6   0 2.04872 3.93525   6
  -1  -6   0 8.16811 4.25827   5
   1  -6   0 5.64203 4.56209   5
  -1  -6   0 2.83004 3.33740   6
   2  -6   0 43.5152 8.26742   5
   2  -6   0 59.7181 9.11150   6
  -2  -6   0 69.5239 10.9969   3
   2  -6   0 61.0581 7.30835   2
   2  -6   0 62.5456 13.0777   8
   2  -6   0 68.0958 8.16570   7
  -2  -6   0 61.0293 8.36343   5
  -2  -6   0 67.2248 9.90582   4
   3  -6   0 6.04427 4.90619   8
   3  -6   0 7.30616 4.43361   7
  -3  -6   0 7.14959 4.72093   4
   3  -6   0 -0.6125 4.37976   6
  -3  -6   0 -1.4793 4.61606   3
  -3  -6   0 6.85039 4.09470   5
   3  -6   0 1.22847 3.38690   2
   4  -6   0 1.45574 5.20814   6
   4  -6   0 8.33371 8.57909   2
  -4  -6   0 10.3645 5.60647   4
   4  -6   0 9.88764 9.22652   8
   4  -6   0 -1.5752 4.10379   7
   0  -7   0 9.02870 5.17025   5
   0  -7   0 0.31528 3.91411   6
  -1  -7   0 11.1396 5.57023   5
   1  -7   0 9.28795 4.22566   2
   1  -7   0 12.8582 4.47797   7
  -1  -7   0 14.6240 6.29464   4
   1  -7   0 2.77412 4.77252   6
  -1  -7   0 8.92813 5.38743   6
   2  -7   0 350.906 15.9184   2
   2  -7   0 335.839 16.4583   7
   2  -7   0 359.294 19.2491   6
  -2  -7   0 319.742 17.6739   5
   3  -7   0 9.08043 5.08512   7
   8   0  -1 -1.4443 4.83950   7
   8   0  -1 -0.1872 4.53136   2
   7   0  -1 0.45861 4.15895   7
   7   0  -1 1.76800 4.23009   2
   6   0  -1 -0.9480 2.41971   6
   6   0  -1 -0.8240 3.18145   2
   6   0  -1 0.90211 3.59781   7
   5   0  -1 -1.9304 2.04674   6
   3   0  -1 -1.0993 1.69478   1
  -3   0   1 -1.5241 1.34344   6
  -3   0   1 3.94774 2.20509   1
   3   0  -1 1.08540 1.63533   6
  -2   0   1 5.15896 2.00156   1
  -2   0   1 -5.7860 1.38845   6
   2   0  -1 -2.5743 0.67197   1
  -1   0   1 10.7968 1.39586   1
   1   0  -1 11.3374 1.25183   6
   1   0  -1 11.4496 1.39852   1
  -1   0   1 12.4353 1.12509   5
   0   0   1 1.73456 0.38197   8
   0   0  -1 0.46960 0.21384   8
   0   0  -1 0.97343 0.33838   9
   0   0   1 0.85782 0.35381   9
   1   0   1 9.58464 1.25474   7
  -1   0  -1 4.99810 0.83807   2
   1   0   1 10.5589 1.24777   2
   2   0   1 1.88823 1.47561   6
   2   0   1 4.89612 1.71816   7
   2   0   1 7.05484 1.74616   2
  -3   0  -1 2.58207 1.46598   6
   3   0   1 1.66101 1.94334   1
   3   0   1 1.79698 1.56696   6
   3   0   1 2.06412 1.93778   7
   3   0   1 0.48006 1.62384   2
   4   0   1 -2.2650 3.08814   1
   4   0   1 12.0951 3.41433   7
   4   0   1 7.19274 3.08044   2
  -5   0  -1 1.30691 2.14509   6
   5   0   1 0.58593 2.13230   6
   5   0   1 -0.3749 2.73023   2
   5   0   1 2.45295 3.05322   7
   6   0   1 1.69077 3.76926   7
   6   0   1 -2.0436 3.35057   2
  -7   0  -1 -3.3591 3.95053   3
   7   0   1 -0.6137 3.71227   2
   7   0   1 2.97168 4.19800   7
   8   0   1 0.22830 4.63275   2
   8   0   1 1.55632 4.62448   7
   8  -1  -1 144.362 11.3532   2
   8  -1  -1 112.241 11.6800   7
   7  -1  -1 29.6921 6.38282   2
  -7  -1   1 35.5759 7.59986   3
   7  -1  -1 41.1828 7.21870   7
   7   1  -1 20.7916 5.55902   7
   7   1  -1 28.0771 5.69373   2
   6  -1  -1 329.714 14.8810   7
   6  -1  -1 354.945 14.6930   2
   6  -1  -1 335.538 13.7355   6
  -6  -1   1 301.127 15.5063   3
   5  -1  -1 179.597 9.79876   2
   5  -1  -1 171.510 9.81799   7
  -5  -1   1 188.072 10.5977   3
   5  -1  -1 182.507 9.43306   6
   5  -1  -1 192.131 8.03572   1
   4  -1  -1 411.709 14.4544   7
   4  -1  -1 419.204 14.0686   2
   4  -1  -1 387.608 11.9630   1
   4  -1  -1 382.545 13.9452   6
  -4  -1   1 405.417 14.8350   3
  -3  -1   1 812.591 22.2265   3
   3  -1  -1 777.822 18.9797   1
   3  -1  -1 734.813 21.2147   7
   3  -1  -1 779.880 21.4738   6
  -3   1   1 756.029 21.2025   5
  -3   1   1 767.210 21.2256   6
   3   1  -1 795.707 22.1504   1
  -2  -1   1 672.176 19.3220   3
   2  -1  -1 771.481 16.9176   1
   2  -1  -1 784.812 19.8159   6
  -2  -1   1 639.354 19.6052   1
  -2   1   1 769.136 19.4686   5
  -2   1   1 753.450 16.9553   1
   2   1  -1 663.792 19.7083   1
  -2   1   1 734.168 19.4804   6
   1  -1  -1 1273.79 29.9222   7
  -1  -1   1 1282.98 30.1369   3
   1  -1  -1 1291.23 30.4552   6
  -1  -1   1 1313.18 30.3187   4
   1  -1  -1 1291.44 30.3715   5
  -1  -1   1 1330.12 30.7989   1
   1   1  -1 1265.63 28.8415   5
   1   1  -1 1231.54 30.3346   4
   1   1  -1 1281.73 28.5097   6
   1   1  -1 1318.77 30.6639   1
   1   1  -1 1260.95 30.0123   3
   1   1  -1 1275.60 30.5190   9
  -1   1   1 1275.43 30.2881   5
  -1   1   1 1321.35 30.4983   6
   0  -1   1 4203.23 89.2996   6
   0  -1   1 3966.72 89.1814   3
   0  -1  -1 3989.52 88.6677   8
   0  -1  -1 4237.42 89.8320   4
   0  -1  -1 4098.56 88.4967   7
   0  -1  -1 4174.68 89.3450   6
   0  -1   1 4191.27 89.3872   5
   0  -1   1 3825.61 89.4542   8
   0  -1   1 4139.62 91.2409   4
   0  -1   1 4040.60 91.1398   9
   0  -1  -1 4135.26 89.5786   5
   0  -1   1 4024.00 88.7503   2
   0  -1  -1 4125.11 88.3991   2
   0  -1   1 4052.70 88.8933   7
   0  -1  -1 4042.11 89.9673   3
   0  -1   1 4035.20 89.0592   1
   0   1   1 4084.92 89.8523   3
   0   1   1 4254.32 88.5414   7
   0   1  -1 4092.89 89.2653   9
   0   1   1 4285.63 89.3571   6
   0   1  -1 4036.10 88.9077   7
   0   1  -1 3958.82 89.0164   3
   0   1   1 4160.31 89.5777   5
   0   1  -1 4149.72 89.1159   1
   0   1   1 4143.30 89.6905   4
   0   1  -1 4029.22 88.7732   2
   0   1  -1 3910.44 89.4731   8
   0   1  -1 4263.39 89.3506   6
   0   1  -1 4127.22 89.3154   4
   0   1  -1 4080.65 89.2962   5
   0   1   1 3927.24 89.1177   8
   1  -1   1 1254.21 29.1142   2
   1  -1   1 1246.51 29.2733   7
  -1  -1  -1 1238.73 29.4579   3
  -1  -1  -1 1211.25 30.4963   4
   1  -1   1 1212.56 29.6964   8
   1  -1   1 1292.16 29.7589   6
   1  -1   1 1247.14 27.5006   1
   1   1   1 1267.67 29.5751   3
  -1   1  -1 1286.34 29.3293   7
   1   1   1 1306.78 27.1942   7
   1   1   1 1172.57 30.2859   4
  -1   1  -1 1261.75 29.7420   6
  -1   1  -1 1283.51 29.8638   5
  -1   1  -1 1263.34 29.1020   2
   2  -1   1 626.395 17.0674   7
  -2  -1  -1 672.092 17.4931   3
   2  -1   1 627.179 17.2541   6
   2  -1   1 644.927 16.9503   2
   2   1   1 642.553 17.5388   3
  -2   1  -1 587.275 17.1425   6
  -2   1  -1 639.568 16.8262   2
  -2   1  -1 649.203 17.1795   7
   3  -1   1 723.805 20.2413   2
   3  -1   1 769.252 20.6921   6
   3  -1   1 740.173 20.6589   7
  -3  -1  -1 736.728 21.2362   3
   3  -1   1 751.186 18.3684   1
  -3   1  -1 759.546 20.8182   6
   3   1   1 755.247 21.6953   1
   4  -1   1 456.759 12.7546   1
   4  -1   1 440.137 14.5429   2
  -4  -1  -1 420.868 11.0548   6
   4  -1   1 438.082 14.6116   6
  -4  -1  -1 418.660 15.4270   3
   4  -1   1 447.052 14.9595   7
   5  -1   1 192.237 9.49745   6
   5  -1   1 177.106 9.28866   2
   5  -1   1 190.984 7.89670   1
   5  -1   1 172.004 9.68229   7
  -5  -1  -1 196.952 10.8048   3
   5   1   1 187.540 8.43102   2
   5   1   1 188.862 8.79189   7
  -6  -1  -1 318.755 15.3913   3
   6  -1   1 304.652 13.4547   2
   6  -1   1 302.393 12.9869   6
   6  -1   1 280.562 13.6774   7
   6   1   1 316.929 12.7790   7
   6   1   1 326.694 12.5095   2
   7  -1   1 19.3315 5.68410   7
  -7  -1  -1 26.0890 6.57759   3
   7  -1   1 27.6944 6.09093   2
   7   1   1 25.3669 5.27370   7
   7   1   1 26.9515 5.34648   2
   8  -1   1 158.805 11.5356   2
   8  -1   1 146.442 11.9609   7
   8  -2  -1 67.3078 9.78583   7
   7  -2  -1 9.94949 4.95188   6
   7  -2  -1 13.5655 5.97346   7
   7  -2  -1 9.54864 4.91504   2
  -7  -2   1 24.7017 6.49020   3
   6  -2  -1 155.669 10.0912   6
   6  -2  -1 136.775 9.80767   2
   6  -2  -1 164.072 10.8267   7
  -6  -2   1 135.612 10.1285   3
   5  -2  -1 40.8125 6.24322   7
   5  -2  -1 39.0021 5.89151   2
   5  -2  -1 32.2943 5.57384   6
  -5  -2   1 45.5322 6.67180   3
  -4  -2   1 147.304 8.53066   3
   4  -2  -1 119.909 7.94695   7
  -4  -2   1 142.523 9.35562   4
   4  -2  -1 124.764 8.18598   6
   4  -2  -1 138.344 8.04753   2
   3  -2  -1 18.9766 4.12555   6
   3  -2  -1 25.2632 3.85348   2
  -3  -2   1 29.8091 4.34991   3
  -3  -2   1 25.9833 2.85736   5
  -3  -2   1 28.1631 4.49250   4
   3  -2  -1 15.8938 3.32032   7
  -2  -2   1 1202.07 32.5959   1
   2  -2  -1 1248.34 32.0000   5
  -2  -2   1 1243.58 31.6009   3
   2  -2  -1 1222.90 31.1118   7
  -2  -2   1 1166.73 29.2260   5
   2  -2  -1 1235.50 31.9460   6
  -2  -2   1 1258.47 32.0401   4
   2  -2  -1 1272.81 30.8445   2
  -2   2   1 1266.20 31.9501   5
   2   2  -1 1274.68 32.5236   1
   2   2  -1 1180.63 27.8727   6
   2   2  -1 1230.46 31.4171   3
   1  -2  -1 174.275 6.68411   2
  -1  -2   1 158.734 6.37772   5
   1  -2  -1 170.924 7.74753   6
   1  -2  -1 184.727 7.64187   5
   1  -2  -1 174.937 6.83657   7
   1  -2  -1 180.176 5.08680   9
  -1  -2   1 178.057 7.02777   4
  -1  -2   1 145.556 5.92108   6
   1  -2  -1 176.413 6.56043   8
  -1  -2   1 165.673 7.78968   1
  -1  -2   1 173.540 7.20158   3
   1   2  -1 158.874 6.06589   6
  -1   2   1 185.923 6.92524   7
  -1   2   1 185.945 5.33708   9
   1   2  -1 167.225 5.56750   2
   1   2  -1 167.716 7.14964   4
  -1   2   1 173.437 7.67263   6
   1   2  -1 165.470 7.55244   1
   1   2  -1 172.333 7.19226   9
   1   2  -1 176.180 6.98148   3
   1   2  -1 174.912 6.46104   5
  -1   2   1 177.892 7.55178   4
   1   2  -1 180.678 6.84953   8
   1   2  -1 169.967 5.69015   7
  -1   2   1 174.440 7.49667   5
   0  -2   1 1821.57 43.0168   4
   0  -2   1 1874.69 42.5993   1
   0  -2   1 1764.02 42.8006   5
   0  -2   1 1784.26 42.6032   6
   0  -2   1 1829.72 43.1367   3
   0  -2  -1 1767.70 42.6657   6
   0  -2   1 1799.61 42.2710   9
   0  -2  -1 1835.67 43.1859   5
   0  -2   1 1777.17 41.7446   7
   0  -2  -1 1827.32 41.2079   2
   0  -2  -1 1830.44 41.3905   7
   0  -2   1 1829.07 42.7417   8
   0  -2  -1 1873.58 41.3846   8
   0  -2   1 1745.32 41.4237   2
   0   2  -1 1823.42 42.3157   1
   0   2  -1 1847.31 42.8980   5
   0   2   1 1828.77 41.4039   7
   0   2   1 1896.51 43.5696   3
   0   2  -1 1877.34 41.8998   7
   0   2  -1 1831.94 42.6063   8
   0   2   1 1801.33 41.1788   2
   0   2   1 1795.58 43.2064   4
   0   2   1 1791.32 41.0723   8
   0   2   1 1834.02 41.4174   9
   0   2  -1 1858.83 42.7161   3
   0   2   1 1834.68 42.7002   6
   0   2  -1 1827.95 41.6263   2
   0   2   1 1824.80 43.0862   5
   0   2  -1 1890.29 43.0539   4
   0   2  -1 1796.65 42.6158   6
   0   2  -1 1784.70 42.1198   9
  -1  -2  -1 187.510 7.63786   4
  -1  -2  -1 155.242 6.16177   6
   1  -2   1 163.960 7.48613   6
   1  -2   1 173.058 6.25662   9
  -1  -2  -1 177.177 6.83239   5
   1  -2   1 166.025 7.45142   5
  -1  -2  -1 182.708 5.04230   2
  -1  -2  -1 176.317 5.08790   7
   1  -2   1 159.363 6.66359   7
   1  -2   1 167.101 5.72107   1
   1  -2   1 167.698 7.06768   8
   1   2   1 183.123 7.05300   5
  -1   2  -1 172.380 6.50078   9
   1   2   1 158.893 5.02792   7
   1   2   1 174.919 7.08668   3
   1   2   1 160.127 4.95537   2
   1   2   1 178.884 6.06332   8
  -1   2  -1 172.688 6.80724   7
  -1   2  -1 148.212 5.35864   1
  -1   2  -1 159.962 7.30214   6
  -1   2  -1 165.848 7.33614   5
   1   2   1 181.417 7.68264   4
  -1   2  -1 174.948 7.09548   8
   1   2   1 158.120 6.08970   6
  -1   2  -1 171.110 6.60302   2
   2  -2   1 1225.49 30.7525   7
   2  -2   1 1208.45 30.3536   2
   2  -2   1 1175.21 29.7876   9
   2  -2   1 1211.28 31.5664   6
  -2  -2  -1 1189.09 27.6985   6
  -2  -2  -1 1201.69 31.0890   3
  -2  -2  -1 1224.68 30.0652   5
  -2  -2  -1 1236.48 32.6326   4
   2  -2   1 1184.66 31.2824   8
   2   2   1 1227.22 31.0536   3
  -2   2  -1 1255.28 30.5083   2
  -2   2  -1 1221.09 31.6214   5
   2   2   1 1215.95 27.1905   7
   2   2   1 1212.79 27.1028   2
  -3  -2  -1 34.1986 4.66466   3
  -3  -2  -1 24.2398 4.61679   4
   3  -2   1 26.4652 4.09066   7
   3  -2   1 26.5432 3.89778   2
   3  -2   1 18.0746 3.85995   6
   3  -2   1 29.7991 4.96815   8
   4  -2   1 145.842 8.41220   6
   4  -2   1 144.824 8.44763   7
   4  -2   1 155.407 8.27549   2
  -4  -2  -1 144.549 9.91141   4
  -4  -2  -1 138.743 8.55929   3
  -5  -2  -1 34.6473 5.74970   3
   5  -2   1 38.3206 5.58828   2
   5  -2   1 31.1386 5.53244   6
   5  -2   1 30.9372 5.42316   7
   6  -2   1 128.079 9.77424   7
  -6  -2  -1 151.513 10.7727   3
   6  -2   1 125.505 9.34617   6
   6  -2   1 115.905 9.28429   2
   6   2   1 149.784 7.58756   2
   6   2   1 146.857 7.99712   7
  -7  -2  -1 14.9135 6.01255   3
   7  -2   1 7.66531 5.29889   7
   7  -2   1 14.9289 5.35600   2
   7  -2   1 11.5338 4.80031   6
   8  -2   1 62.7202 9.26263   7
   7  -3  -1 4.49909 5.02644   7
  -7  -3   1 1.23501 4.99483   4
   7  -3  -1 5.18814 5.05173   6
  -6  -3   1 168.398 13.1232   4
   6  -3  -1 175.975 11.9831   7
   6  -3  -1 170.654 11.1989   2
  -6  -3   1 172.898 12.2500   3
   6  -3  -1 177.270 11.8413   6
   5  -3  -1 39.9603 6.62835   2
  -5  -3   1 35.3135 6.54586   3
   5  -3  -1 17.1811 5.26029   7
  -5  -3   1 30.3557 6.25804   4
   5  -3  -1 26.7887 5.81444   6
  -4  -3   1 737.642 20.3934   5
  -4  -3   1 751.836 25.2160   4
   4  -3  -1 761.731 23.9901   7
  -4  -3   1 734.015 24.2622   3
   4  -3  -1 725.255 23.2127   2
   4  -3  -1 713.779 24.6362   6
   4  -3  -1 721.068 24.4489   8
   3  -3  -1 101.548 6.89597   2
  -3  -3   1 93.4015 7.15803   4
   3  -3  -1 97.4451 7.13454   7
  -3  -3   1 109.633 7.40262   3
   3  -3  -1 94.0370 7.01419   8
   3  -3  -1 101.251 5.08875   9
   3  -3  -1 89.5159 7.56273   6
  -3  -3   1 98.0000 5.56690   5
   3   3  -1 93.7161 4.75531   7
   3   3  -1 95.9854 4.56866   2
   2  -3  -1 593.256 15.0383   9
  -2  -3   1 609.880 17.4382   5
  -2  -3   1 578.623 15.8661   6
  -2  -3   1 611.446 19.3999   3
  -2  -3   1 584.508 18.8393   4
   2  -3  -1 636.890 19.9244   6
   2  -3  -1 631.374 18.5845   7
   2  -3  -1 647.096 18.2568   2
   2  -3  -1 631.063 18.4453   8
   2  -3  -1 580.190 19.5963   5
  -2   3   1 597.266 14.7552   1
   2   3  -1 570.056 15.4879   2
   2   3  -1 595.119 16.0307   6
   2   3  -1 575.686 15.7297   7
   2   3  -1 580.056 17.3743   5
  -1  -3   1 214.283 7.60855   7
  -1  -3   1 228.659 9.40362   4
   1  -3  -1 225.971 7.01704   9
   1  -3  -1 214.077 9.73975   5
  -1  -3   1 204.468 9.50063   3
   1  -3  -1 208.155 9.90204   6
   1  -3  -1 210.544 8.62128   7
   1  -3  -1 213.075 8.38482   2
   1  -3  -1 204.560 8.14863   8
  -1  -3   1 192.794 8.11476   6
  -1  -3   1 202.000 8.62817   5
  -1  -3   1 221.502 7.55412   2
  -1   3   1 197.040 7.61283   1
   1   3  -1 224.727 9.60113   4
  -1   3   1 214.669 8.35851   2
   1   3  -1 193.777 8.14583   6
   1   3  -1 188.208 9.35477   1
   1   3  -1 209.342 8.56095   5
   1   3  -1 198.725 7.24959   2
   1   3  -1 202.230 8.74868   8
   1   3  -1 214.975 7.64980   7
   1   3  -1 193.324 8.74075   3
  -1   3   1 213.803 7.10303   9
   0  -3  -1 3446.60 75.9939   2
   0  -3   1 3351.42 79.3891   3
   0  -3  -1 3415.30 79.0070   5
   0  -3   1 3331.16 78.8064   4
   0  -3  -1 3262.90 76.0842   8
   0  -3   1 3548.08 78.4650   6
   0  -3  -1 3461.22 78.4211   6
   0  -3  -1 3387.82 76.2891   7
   0  -3  -1 3347.04 79.4860   4
   0  -3   1 3438.03 77.4499   9
   0  -3   1 3300.77 77.7248   8
   0  -3   1 3432.14 76.3698   2
   0  -3   1 3421.12 76.7154   7
   0  -3   1 3446.84 78.7816   5
   0   3  -1 3424.24 77.3039   9
   0   3   1 3406.33 79.2628   3
   0   3   1 3472.51 76.4186   7
   0   3  -1 3497.41 77.6995   1
   0   3  -1 3398.81 78.3090   7
   0   3  -1 3449.63 78.5498   5
   0   3  -1 3375.20 77.6498   8
   0   3  -1 3451.56 76.5679   2
   0   3   1 3444.23 77.7968   1
   0   3  -1 3287.18 77.9703   3
   0   3   1 3277.12 76.0013   8
   0   3   1 3340.08 75.9893   2
   0   3   1 3388.63 78.7558   5
   0   3  -1 3345.44 78.7201   4
   0   3   1 3359.82 81.5628   4
   0   3   1 3370.56 76.2596   9
  -1  -3  -1 216.228 9.14240   5
   1  -3   1 213.131 8.69844   7
   1  -3   1 205.208 8.27294   2
   1  -3   1 201.218 9.74326   6
   1  -3   1 205.285 8.79352   8
  -1  -3  -1 214.629 6.86575   7
  -1  -3  -1 211.070 6.70067   2
  -1  -3  -1 218.624 9.80289   4
  -1  -3  -1 194.815 8.43462   6
   1  -3   1 191.234 7.59796   9
   1  -3   1 195.262 9.40862   5
  -1  -3  -1 219.403 9.97789   3
   1   3   1 205.983 9.63080   9
   1   3   1 206.084 6.93917   7
  -1   3  -1 199.402 7.49996   1
   1   3   1 207.101 9.53688   1
   1   3   1 211.371 9.04097   5
  -1   3  -1 206.779 8.16926   9
   1   3   1 190.655 8.20195   6
   1   3   1 211.830 6.77986   2
  -1   3  -1 208.066 8.35156   2
   1   3   1 207.944 7.91934   8
  -1   3  -1 203.476 9.13036   3
  -2  -3  -1 599.801 17.8706   5
  -2  -3  -1 619.583 19.8899   4
   2  -3   1 613.235 18.5178   7
   2  -3   1 582.836 18.6314   8
   2  -3   1 617.105 18.1028   2
  -2  -3  -1 585.179 19.2842   3
   2  -3   1 566.485 16.5321   9
   2  -3   1 579.601 19.3023   6
  -2  -3  -1 580.896 15.9961   6
   2   3   1 590.351 17.0986   8
  -2   3  -1 575.119 14.3707   1
   2   3   1 592.605 14.5796   2
   2   3   1 608.810 14.7774   7
  -3  -3  -1 98.5324 3.89829   6
  -3  -3  -1 97.1871 7.16431   3
   3  -3   1 81.1073 7.18556   6
   3  -3   1 99.8143 6.86692   2
   3  -3   1 94.3813 7.33866   8
   3  -3   1 89.7628 6.91955   7
   3  -3   1 87.3342 5.87330   9
  -3  -3  -1 95.0793 7.85335   4
  -3  -3  -1 115.363 6.39635   5
   3   3   1 107.630 3.91082   7
   3   3   1 97.9981 3.72670   2
  -4  -3  -1 751.970 24.0764   3
  -4  -3  -1 659.168 24.9162   4
   4  -3   1 716.611 23.1585   7
  -4  -3  -1 689.301 21.0001   5
   4  -3   1 728.068 23.8421   6
   4  -3   1 681.565 21.3814   9
   4  -3   1 706.168 22.5450   2
   4  -3   1 759.938 24.6870   8
   4   3   1 709.191 18.1557   7
   5  -3   1 28.3776 6.92369   8
  -5  -3  -1 29.3855 4.48088   5
   5  -3   1 21.0169 5.19939   7
  -5  -3  -1 19.1880 5.56162   4
  -5  -3  -1 30.2853 6.00817   3
   5  -3   1 28.1079 5.33481   2
   5  -3   1 21.8981 5.54909   6
  -6  -3  -1 147.154 11.4018   3
  -6  -3  -1 151.490 12.9204   4
   6  -3   1 185.844 12.0029   7
   6  -3   1 172.072 11.6944   6
   6  -3   1 148.350 12.3731   8
   6  -3   1 166.135 11.0404   2
  -7  -3  -1 -1.0141 4.75897   4
   7  -3   1 5.22189 6.44982   8
   7  -3   1 7.74661 5.16535   7
   7  -3   1 4.99336 4.69468   6
   7  -4  -1 1.35496 6.07303   8
   7  -4  -1 -0.0526 5.40684   6
   6  -4  -1 57.8638 9.66445   8
   6  -4  -1 43.9062 7.69698   2
  -6  -4   1 48.5355 9.08622   4
   6  -4  -1 52.9889 8.49285   7
  -6  -4   1 51.8728 8.85102   3
   6  -4  -1 50.8417 8.48949   6
   5  -4  -1 27.4229 6.64873   8
   5  -4  -1 8.98993 4.87357   6
   5  -4  -1 27.6862 5.96362   2
  -5  -4   1 17.0694 5.39504   3
  -5  -4   1 25.8103 6.48299   4
   5  -4  -1 20.1392 5.54444   7
   4  -4  -1 109.671 8.59705   7
  -4  -4   1 146.010 10.1803   4
   4  -4  -1 125.670 9.69792   8
  -4  -4   1 125.196 7.40247   5
   4  -4  -1 120.362 8.82886   2
   4  -4  -1 122.362 9.69534   6
  -4  -4   1 128.151 9.85131   3
   3  -4  -1 14.9635 4.15263   7
   3  -4  -1 11.6054 3.82922   8
  -3  -4   1 14.5101 4.30742   4
   3  -4  -1 16.8945 2.43918   9
  -3  -4   1 14.3479 3.47697   5
   3  -4  -1 12.7871 4.31469   5
   3  -4  -1 7.53906 4.26150   6
   3  -4  -1 15.0001 3.95105   2
  -3  -4   1 23.0123 5.04766   3
   3   4  -1 14.1910 2.41830   2
   2  -4  -1 40.7059 3.05150   9
  -2  -4   1 51.5663 5.61805   5
   2  -4  -1 39.9980 5.03757   2
   2  -4  -1 47.1415 5.59375   8
   2  -4  -1 45.3929 5.58436   7
  -2  -4   1 42.1187 6.28008   3
  -2  -4   1 37.9425 4.24360   6
   2  -4  -1 42.6674 6.51731   5
   2  -4  -1 52.9583 7.06578   6
  -2  -4   1 37.3149 5.62329   4
   2   4  -1 37.4899 3.82996   2
  -2   4   1 40.1734 3.25082   1
  -1  -4   1 90.4760 7.52395   3
  -1  -4   1 81.9960 6.29281   5
  -1  -4   1 92.3964 7.00931   4
  -1  -4   1 81.3427 5.11429   7
   1  -4  -1 74.8820 5.65132   7
  -1  -4   1 85.4994 5.03237   2
   1  -4  -1 89.7392 7.23175   5
   1  -4  -1 67.0171 7.53174   6
  -1  -4   1 76.1373 5.96026   6
   1  -4  -1 83.1947 5.77371   8
   1  -4  -1 83.1281 5.62220   2
  -1   4   1 79.2363 4.78343   9
   1   4  -1 76.0911 4.99425   2
  -1   4   1 76.3141 5.31420   1
   0  -4  -1 875.550 25.5575   6
   0  -4   1 894.826 23.6702   7
   0  -4  -1 839.226 26.4814   4
   0  -4   1 866.885 26.2759   4
   0  -4   1 860.347 23.0746   2
   0  -4  -1 861.191 23.0804   7
   0  -4  -1 895.453 22.8745   2
   0  -4   1 875.764 25.3257   6
   0  -4   1 892.907 24.6264   9
   0  -4   1 842.846 24.2994   8
   0  -4   1 843.647 25.8254   5
   0  -4  -1 865.213 26.1477   5
   0  -4  -1 839.637 22.9403   8
   0   4   1 824.063 22.9874   8
   0   4   1 860.412 22.9260   2
   0   4   1 826.768 23.0223   9
   1  -4   1 97.1503 6.09225   2
  -1  -4  -1 90.7007 7.23354   4
   1  -4   1 82.2423 6.04626   7
  -1  -4  -1 77.5478 6.24244   6
   1  -4   1 98.1352 6.76879   8
  -1  -4  -1 92.5668 4.70389   2
   1  -4   1 82.9690 7.01449   5
  -1  -4  -1 87.0861 6.74262   5
   1  -4   1 59.3286 6.97355   6
  -1  -4  -1 82.3626 4.64044   7
  -1  -4  -1 87.6976 7.59719   3
   1  -4   1 73.8203 5.13481   9
   1   4   1 84.6387 5.41087   8
  -1   4  -1 68.9841 5.75695   9
   1   4   1 77.4318 4.61436   2
  -1   4  -1 65.6720 5.04854   1
   1   4   1 77.1427 4.75195   7
   2  -4   1 42.6517 3.94545   9
  -2  -4  -1 50.8156 4.44843   6
   2  -4   1 46.4534 5.36310   2
   2  -4   1 38.7690 6.00487   6
  -2  -4  -1 60.4917 7.46600   3
   2  -4   1 44.7386 5.49877   7
   2  -4   1 48.3146 6.00572   8
  -2  -4  -1 53.0917 6.84627   4
   2  -4   1 33.2378 5.70316   5
  -2  -4  -1 51.7369 5.98188   5
  -2   4  -1 39.0200 3.20036   1
   2   4   1 48.3375 3.27990   2
   2   4   1 48.6020 3.42025   7
  -3  -4  -1 20.0709 5.02524   4
  -3  -4  -1 14.8388 2.53199   6
   3  -4   1 13.5302 3.78078   2
  -3  -4  -1 11.4144 3.21848   5
  -3  -4  -1 18.9383 4.81084   3
   3  -4   1 12.1520 4.19223   8
   3  -4   1 12.8169 2.83296   9
   3  -4   1 11.6059 4.38592   6
   3  -4   1 11.5931 3.83851   7
   3   4   1 11.0596 2.25707   2
   4  -4   1 121.883 7.43246   9
   4  -4   1 125.601 8.98491   2
   4  -4   1 118.489 9.53755   6
  -4  -4  -1 113.328 9.88361   4
  -4  -4  -1 136.512 8.24516   5
   4  -4   1 133.464 10.1717   8
   4  -4   1 125.167 9.37867   7
  -4  -4  -1 148.280 10.5494   3
  -5  -4  -1 25.8719 6.42531   3
  -5  -4  -1 12.4260 5.43035   4
   5  -4   1 19.1711 5.69204   6
   5  -4   1 24.7111 6.62345   8
   5  -4   1 24.4143 5.87086   7
   5  -4   1 19.8730 5.34995   2
   6  -4   1 38.1441 7.04707   2
  -6  -4  -1 52.3671 9.68948   4
   6  -4   1 45.9818 8.84635   8
   6  -4   1 40.1322 7.78888   6
  -6  -4  -1 42.1577 8.11183   3
   6  -4   1 33.0024 7.29349   7
   7  -4   1 5.31588 5.53693   6
   7  -4   1 14.7255 7.48296   8
   6  -5  -1 0.46554 4.93560   6
  -6  -5   1 0.89466 4.87134   4
   6  -5  -1 4.18450 9.46420   7
   6  -5  -1 8.26551 6.57341   8
  -5  -5   1 5.42725 5.19311   3
   5  -5  -1 9.16201 5.04214   2
   5  -5  -1 14.6009 5.59434   7
   5  -5  -1 5.78388 4.86450   8
   5  -5  -1 3.54325 5.19598   6
  -5  -5   1 9.04540 5.01953   4
  -4  -5   1 1.92190 4.33758   3
   4  -5  -1 2.50791 4.30341   7
  -4  -5   1 1.46092 4.02629   4
   4  -5  -1 3.73119 4.14515   8
   4  -5  -1 -2.5550 3.44511   2
   4  -5  -1 -3.5048 3.84260   6
  -3  -5   1 4.50965 4.06143   3
  -3  -5   1 4.57446 3.13595   5
   3  -5  -1 -0.6333 3.02985   2
  -3  -5   1 1.38636 3.62078   4
   3  -5  -1 2.20598 3.45461   7
   3  -5  -1 4.85164 4.24438   5
   3  -5  -1 6.09088 3.52886   8
   3  -5  -1 -1.2287 3.90431   6
  -2  -5   1 10.9243 5.03694   3
  -2  -5   1 9.08210 4.17381   4
   2  -5  -1 8.34984 4.61265   6
   2  -5  -1 7.37894 3.46742   7
   2  -5  -1 15.6000 4.15255   2
   2  -5  -1 16.1701 4.28139   8
  -2  -5   1 15.0868 4.15816   5
   2  -5  -1 13.2903 4.71589   5
  -2  -5   1 12.2954 3.42208   6
   1  -5  -1 34.0300 4.92333   7
  -1  -5   1 25.6650 4.12006   2
   1  -5  -1 22.3931 5.67359   6
  -1  -5   1 18.7316 4.54595   6
  -1  -5   1 26.2728 4.20330   7
   1  -5  -1 27.8268 4.73029   8
   1  -5  -1 18.6985 5.02126   5
  -1  -5   1 26.9533 5.21538   5
  -1  -5   1 25.6807 6.13496   3
  -1  -5   1 35.9683 6.27418   4
   1  -5  -1 32.8998 4.80209   2
   0  -5   1 49.0357 7.09628   5
   0  -5  -1 62.5191 8.49729   4
   0  -5  -1 50.2974 5.49428   2
   0  -5  -1 65.6471 6.34612   7
   0  -5  -1 53.3195 5.66025   8
   0  -5   1 42.8805 6.80216   4
   0  -5   1 49.1748 5.53369   2
   0  -5   1 36.4770 5.36501   8
   0  -5   1 47.2428 6.82069   6
   0  -5  -1 40.0415 6.48986   6
   0  -5   1 41.9963 5.49954   7
   0  -5  -1 43.2987 6.62585   5
   1  -5   1 26.5846 5.06836   8
  -1  -5  -1 31.3234 4.26374   7
   1  -5   1 25.6239 5.51192   5
  -1  -5  -1 33.3310 5.91166   5
  -1  -5  -1 23.7544 4.86396   6
   1  -5   1 18.9046 5.15572   6
   1  -5   1 14.0214 3.72851   7
   1  -5   1 28.6762 4.47512   9
   1  -5   1 37.3545 5.17435   2
  -1  -5  -1 38.3545 4.38355   2
  -1  -5  -1 29.3503 6.33214   3
  -1  -5  -1 30.5418 6.15766   4
  -2  -5  -1 13.4110 3.63046   6
   2  -5   1 15.4746 4.61702   8
   2  -5   1 11.3201 3.02957   9
  -2  -5  -1 16.8180 4.69910   5
   2  -5   1 10.3372 4.32540   6
  -2  -5  -1 16.7567 5.24994   4
   2  -5   1 11.3882 5.03628   5
  -2  -5  -1 14.7960 5.56634   3
   2  -5   1 8.68311 3.48185   2
   2  -5   1 8.71918 3.58541   7
  -3  -5  -1 5.34738 4.39987   3
  -3  -5  -1 6.74157 4.37675   4
   3  -5   1 3.09275 3.47191   8
   3  -5   1 0.28435 3.86967   6
   3  -5   1 -0.3712 3.11117   2
   3  -5   1 -1.4466 3.38487   7
  -3  -5  -1 1.54790 3.19027   5
  -4  -5  -1 3.34692 4.25350   4
  -4  -5  -1 5.47680 4.72259   3
   4  -5   1 -1.0575 3.67621   2
   4  -5   1 -0.0145 3.73587   7
  -4  -5  -1 2.95441 3.28312   5
   4  -5   1 1.38124 4.20143   8
   4  -5   1 0.93551 4.36412   6
   5  -5   1 6.87931 5.02775   8
  -5  -5  -1 12.9676 5.76029   3
  -5  -5  -1 10.1883 5.44490   4
   5  -5   1 10.0170 5.15558   7
   5  -5   1 4.57213 5.07935   6
   5  -5   1 1.68110 4.24698   2
   6  -5   1 3.12823 5.77871   8
   6  -5   1 2.73488 5.39632   6
   4  -6  -1 204.645 14.7764   6
   4  -6  -1 189.110 14.7364   2
  -4  -6   1 199.040 14.2282   4
   4  -6  -1 199.670 13.2675   7
  -3  -6   1 6.65574 4.72771   4
   3  -6  -1 10.9600 5.63128   6
  -3  -6   1 5.01434 5.11079   5
   3  -6  -1 2.20351 3.60913   2
   3  -6  -1 7.15910 4.59411   7
  -3  -6   1 3.64574 5.47872   3
  -2  -6   1 413.350 19.3040   4
   2  -6  -1 406.869 19.8905   5
  -2  -6   1 432.365 18.3280   5
   2  -6  -1 396.087 16.7341   7
   2  -6  -1 399.837 16.1985   2
  -2  -6   1 420.947 20.9145   3
   2  -6  -1 412.073 19.4733   6
  -1  -6   1 18.6720 6.05910   4
   1  -6  -1 24.9826 5.06458   7
   1  -6  -1 20.2860 5.72841   5
  -1  -6   1 22.9095 5.20103   6
  -1  -6   1 22.6840 4.43455   7
   1  -6  -1 21.6820 4.65855   2
  -1  -6   1 25.4146 5.97131   5
   1  -6  -1 15.9868 5.61731   6
   0  -6   1 528.484 19.2535   8
   0  -6   1 546.068 21.9919   5
   0  -6   1 519.906 18.2272   7
   0  -6  -1 557.090 18.1194   7
   0  -6  -1 533.637 21.0428   6
   0  -6   1 517.931 17.6824   2
   0  -6  -1 493.010 22.2361   4
   0  -6  -1 515.727 17.2915   2
   0  -6  -1 527.475 22.0563   5
   0  -6   1 512.153 20.6653   6
   1  -6   1 29.5940 5.71521   8
  -1  -6  -1 22.9404 5.20915   6
   1  -6   1 25.4526 6.63450   5
  -1  -6  -1 20.0475 6.21808   4
  -1  -6  -1 21.5164 5.58518   5
   1  -6   1 19.3632 4.80376   7
   1  -6   1 23.0656 4.80767   2
   1  -6   1 15.2499 5.30448   6
   2  -6   1 414.503 18.1968   8
   2  -6   1 430.825 17.2878   2
   2  -6   1 400.289 19.2006   6
  -2  -6  -1 432.833 20.3835   4
  -2  -6  -1 430.951 18.7717   5
  -2  -6  -1 424.219 21.4378   3
   2  -6   1 410.056 17.4744   7
   3  -6   1 2.26451 4.72080   6
   3  -6   1 4.89262 4.55353   7
  -3  -6  -1 11.5060 4.59524   5
  -3  -6  -1 6.43604 4.84566   4
   3  -6   1 7.80937 4.32283   2
  -3  -6  -1 8.74613 5.89017   3
   3  -6   1 6.28828 4.56705   8
   4  -6   1 205.027 13.4538   7
   4  -6   1 193.531 14.9359   6
  -4  -6  -1 189.614 14.3644   4
   4  -6   1 191.152 13.3148   8
   5  -6   1 15.9277 6.80972   8
   3  -7  -1 24.2121 6.44152   7
   2  -7  -1 -1.5017 4.26749   6
   2  -7  -1 -0.7864 3.84978   7
  -2  -7   1 2.53381 4.82525   5
   2  -7  -1 -1.5322 3.72706   2
  -2  -7   1 1.82967 4.76296   4
  -1  -7   1 26.3565 7.82528   4
   1  -7  -1 23.5032 6.85673   6
  -1  -7   1 20.7451 8.03890   6
  -1  -7   1 31.1976 7.29176   5
   1  -7  -1 15.7198 5.20394   7
   0  -7  -1 37.4086 7.74156   6
   0  -7  -1 42.6404 8.57149   5
   0  -7   1 45.8983 8.88454   5
   0  -7   1 47.3964 8.46313   6
   1  -7   1 22.7901 5.30263   7
   1  -7   1 13.6604 6.12537   6
  -1  -7  -1 19.2592 6.65823   5
   1  -7   1 24.6967 5.38222   2
  -1  -7  -1 22.7353 6.42155   6
   2  -7   1 2.24533 4.30750   2
  -2  -7  -1 5.01823 4.78169   5
   2  -7   1 -0.6034 4.66618   6
   2  -7   1 -0.6308 4.04286   7
   3  -7   1 26.3798 6.76223   7
   8   0  -2 180.546 12.4584   2
   8   0  -2 195.637 13.4685   7
   7   0  -2 24.5544 6.44511   7
   7   0  -2 26.7905 6.15872   2
   6   0  -2 722.997 20.7877   6
   5   0  -2 174.220 7.92562   6
  -5   0   2 187.447 8.49035   5
  -4   0   2 752.710 20.4128   5
   4   0  -2 743.318 21.3969   1
  -4   0   2 776.603 22.1094   1
   4   0  -2 768.331 20.5535   6
   3   0  -2 262.280 8.47038   6
  -3   0   2 258.077 8.32415   5
  -3   0   2 249.541 9.34178   1
   3   0  -2 260.711 9.13026   1
  -2   0   2 9831.73 210.941   5
  -2   0   2 9592.06 212.122   1
   2   0  -2 9951.95 211.490   6
   1   0  -2 163.278 5.34263   1
  -1   0   2 160.178 5.37816   1
  -1   0   2 159.375 4.38816   5
  -1   0   2 163.018 5.43633   9
   1   0  -2 162.560 4.44655   5
   1   0  -2 160.302 5.35070   9
   0   0  -2 2120.59 47.0239   8
   0   0   2 2112.09 47.3229   9
   0   0  -2 2149.22 47.3073   4
   0   0   2 2161.76 47.0539   8
  -1   0  -2 157.073 4.97144   3
   1   0   2 166.738 4.87911   7
   1   0   2 164.500 4.76399   2
   2   0   2 9657.26 212.376   2
   2   0   2 9876.64 212.630   7
  -2   0  -2 9999.99 212.681   6
   3   0   2 265.009 8.93739   7
  -3   0  -2 253.825 8.48521   6
   3   0   2 251.875 8.60899   2
  -4   0  -2 778.336 20.1899   6
   4   0   2 754.275 20.4864   2
   4   0   2 704.802 21.3207   1
   4   0   2 747.089 20.7856   7
   5   0   2 184.030 8.77145   2
   5   0   2 176.514 8.92967   7
  -6   0  -2 690.133 24.1180   3
   6   0   2 688.104 21.8864   7
   6   0   2 694.302 21.5329   2
   7   0   2 12.2359 4.86057   7
  -7   0  -2 20.9787 6.03603   3
   7   0   2 17.3832 5.03823   2
   8  -1  -2 8.96027 6.05836   2
   8  -1  -2 2.24718 5.11682   7
   7  -1  -2 9.08223 5.30183   7
   7  -1  -2 1.70485 4.57128   2
  -7  -1   2 13.4787 6.01835   3
   7   1  -2 7.95780 4.67589   7
   6  -1  -2 9.82022 4.63501   2
   6  -1  -2 6.95796 4.29088   7
   6  -1  -2 0.85063 3.47879   6
  -6  -1   2 6.87793 4.32028   3
   5  -1  -2 20.7535 3.46441   1
   5  -1  -2 16.8040 4.26420   6
   5  -1  -2 21.7832 4.47798   2
  -5  -1   2 16.4889 4.58297   3
   5  -1  -2 16.6101 4.68728   7
   5   1  -2 16.9305 2.25422   6
   4  -1  -2 51.2979 5.60784   6
  -4  -1   2 57.8308 6.48766   1
  -4  -1   2 69.0329 5.93844   3
   4  -1  -2 54.3292 4.32498   1
   4   1  -2 54.1267 3.02805   6
  -4   1   2 56.8954 5.59098   5
  -4   1   2 72.6065 4.63545   1
  -3  -1   2 16.9816 3.55718   1
  -3  -1   2 22.0685 3.81475   3
   3  -1  -2 23.3466 2.49145   1
   3  -1  -2 17.3462 3.43186   6
  -3   1   2 14.8814 3.64407   6
   3   1  -2 16.8625 1.64006   6
   3   1  -2 16.1026 3.39743   1
  -3   1   2 18.1123 2.36744   1
  -2  -1   2 25.1039 3.42127   1
  -2  -1   2 25.2538 1.51036   5
   2  -1  -2 36.5902 3.12568   5
  -2  -1   2 26.8161 3.17456   3
   2   1  -2 23.5300 3.26815   1
  -2   1   2 26.6735 2.96447   5
  -2   1   2 33.4043 2.20999   1
  -1  -1   2 209.400 7.59439   9
  -1  -1   2 213.942 5.82182   5
  -1  -1   2 214.962 7.59556   1
   1  -1  -2 232.952 7.48263   5
  -1  -1   2 224.978 7.08062   3
  -1  -1   2 236.520 6.89306   4
   1  -1  -2 215.938 5.39664   9
   1  -1  -2 221.384 7.57728   6
   1   1  -2 223.360 7.05972   3
   1   1  -2 229.077 7.75825   9
  -1   1   2 232.789 7.58082   4
  -1   1   2 215.253 7.47300   6
  -1   1   2 224.238 7.36907   5
   1   1  -2 219.293 7.59169   1
   1   1  -2 217.466 5.76337   5
   0  -1   2 408.635 11.0522   1
   0  -1   2 413.639 10.9539   7
   0  -1  -2 403.920 11.3496   5
   0  -1  -2 430.005 11.6027   4
   0  -1   2 423.575 10.8745   2
   0  -1   2 413.101 11.4158   9
   0  -1   2 436.333 10.6111   3
   0  -1   2 428.363 11.7619   8
   0   1  -2 418.662 10.7820   2
   0   1  -2 407.103 11.0477   1
   0   1  -2 446.269 11.8912   8
   0   1  -2 421.836 11.4497   9
   0   1   2 416.109 11.4761   5
   0   1  -2 411.297 10.3664   3
   0   1  -2 439.565 10.8099   4
   0   1  -2 425.921 10.9486   7
   0   1   2 429.726 11.4775   4
   0   1   2 424.707 11.6879   3
   0   1  -2 411.483 10.9947   5
   0   1  -2 439.572 11.2685   6
   1  -1   2 224.442 7.13866   2
   1  -1   2 227.557 7.88591   8
   1  -1   2 238.337 7.83889   9
  -1  -1  -2 210.454 7.27804   3
   1  -1   2 223.551 7.30965   7
  -1  -1  -2 221.772 8.34969   4
   1  -1   2 217.152 6.32921   1
   1  -1   2 216.558 7.61444   6
   1   1   2 234.792 8.43515   4
  -1   1  -2 238.837 7.40492   7
  -1   1  -2 233.330 7.92356   8
  -1   1  -2 223.522 7.61437   6
   1   1   2 244.907 7.53937   3
  -1   1  -2 237.561 7.27524   2
   2  -1   2 31.8046 3.94282   8
  -2  -1  -2 34.5639 3.54616   3
   2  -1   2 26.6361 3.01923   7
   2  -1   2 21.0201 2.58753   2
   2  -1   2 22.5053 2.98071   6
  -2   1  -2 24.4438 2.78324   2
   2   1   2 25.2347 1.66028   2
  -2   1  -2 26.7771 2.92796   7
   2   1   2 24.9674 2.98919   3
   2   1   2 23.3383 1.66093   7
  -2   1  -2 21.5667 2.68116   6
   3  -1   2 16.0738 3.18715   6
  -3  -1  -2 18.2828 1.90424   6
  -3  -1  -2 18.9142 3.06875   3
   3  -1   2 17.8474 3.14197   7
   3  -1   2 20.6833 3.13848   2
   3   1   2 16.0502 2.21731   2
   3   1   2 15.8489 2.30058   7
  -4  -1  -2 57.8654 6.07993   3
   4  -1   2 52.6155 5.45170   7
   4  -1   2 48.4927 3.90324   1
   4  -1   2 52.5743 5.40334   6
  -4  -1  -2 53.0981 3.08249   6
   4  -1   2 52.4626 5.36964   2
   4   1   2 54.9052 4.06922   2
   4   1   2 62.5137 4.39675   7
   5  -1   2 10.9413 4.03553   7
  -5  -1  -2 21.5901 4.69530   3
   5  -1   2 16.2729 3.17269   1
   5  -1   2 20.5394 4.36611   2
   5  -1   2 16.0723 3.88116   6
   5   1   2 19.2848 3.70111   7
   5   1   2 18.4749 3.65538   2
   6  -1   2 4.71888 3.64880   2
   6  -1   2 11.2850 4.05202   7
   6  -1   2 3.13307 3.33626   6
  -6  -1  -2 8.42273 4.31509   3
   6   1   2 -1.1522 2.71815   7
   6   1   2 5.48345 3.35578   2
   7  -1   2 8.33724 4.69887   7
  -7  -1  -2 17.0176 5.57341   3
   7  -1   2 10.5045 4.62383   2
   7   1   2 9.90540 6.63270   7
   8  -1   2 -4.4406 4.28932   2
   8  -1   2 2.99851 4.83960   7
   8  -2  -2 90.6504 11.2260   7
  -7  -2   2 2.88517 4.32843   3
   7  -2  -2 -1.2050 4.56196   7
   7  -2  -2 2.72838 4.56245   6
   7  -2  -2 2.21951 4.65796   2
   6  -2  -2 77.8705 8.74495   7
  -6  -2   2 104.340 10.7053   3
   6  -2  -2 75.2029 8.44305   6
   6  -2  -2 84.2467 8.81142   2
  -5  -2   2 88.2075 7.68271   3
   5  -2  -2 84.1786 8.49114   6
   5  -2  -2 93.7663 8.50192   2
  -4  -2   2 306.384 13.0575   3
   4  -2  -2 333.011 12.8711   2
  -4  -2   2 304.784 9.53294   5
   4  -2  -2 308.853 13.1497   6
   4  -2  -2 307.836 12.8393   7
  -4  -2   2 311.398 13.9409   4
   3  -2  -2 209.231 9.94737   6
  -3  -2   2 217.855 10.2357   4
  -3  -2   2 202.270 6.88661   5
   3  -2  -2 234.915 10.0498   7
  -3  -2   2 208.038 9.54704   3
   3  -2  -2 223.749 9.47070   2
  -3  -2   2 216.885 10.8012   1
   2  -2  -2 254.599 9.74208   7
  -2  -2   2 258.374 9.93562   3
   2  -2  -2 245.513 10.1853   6
  -2  -2   2 245.076 7.78359   5
  -2  -2   2 268.179 10.7038   1
   2  -2  -2 241.394 9.96001   5
  -2  -2   2 248.906 9.62754   4
   2  -2  -2 263.997 9.50706   2
   2   2  -2 273.018 9.91895   3
  -2   2   2 263.432 10.1639   5
   2   2  -2 249.870 7.31873   6
   2   2  -2 261.802 10.6209   1
   1  -2  -2 170.916 6.45911   8
  -1  -2   2 177.850 6.87256   4
  -1  -2   2 197.857 7.55126   3
   1  -2  -2 183.202 7.81258   5
   1  -2  -2 187.531 7.01187   2
  -1  -2   2 174.927 7.99864   1
  -1  -2   2 182.086 6.57020   5
   1  -2  -2 185.407 7.23361   7
  -1  -2   2 171.497 6.48564   6
   1   2  -2 186.906 7.09060   3
   1   2  -2 191.452 6.32069   2
   1   2  -2 187.156 7.32330   4
  -1   2   2 183.290 8.00010   6
   1   2  -2 186.123 6.40915   7
  -1   2   2 174.188 7.71586   4
  -1   2   2 200.871 7.99134   5
   1   2  -2 172.244 6.45684   6
   1   2  -2 186.493 6.60111   5
   1   2  -2 201.261 7.94384   9
   1   2  -2 176.124 7.85662   1
   0  -2   2 819.966 21.4095   3
   0  -2  -2 811.711 19.9552   7
   0  -2  -2 842.764 22.3627   4
   0  -2   2 824.907 21.0661   1
   0  -2   2 809.653 21.2992   4
   0  -2   2 804.913 20.4047   2
   0  -2  -2 818.092 19.8069   2
   0  -2  -2 803.463 21.7889   5
   0  -2   2 779.890 21.7026   8
   0  -2  -2 814.947 21.4704   6
   0  -2   2 820.583 21.4107   5
   0  -2   2 816.119 21.2584   6
   0  -2   2 814.800 21.2740   9
   0  -2  -2 825.033 19.2284   8
   0  -2   2 820.020 20.7167   7
   0   2  -2 832.270 21.8240   8
   0   2  -2 815.674 20.4753   2
   0   2   2 838.131 22.3753   3
   0   2  -2 827.031 20.8688   3
   0   2  -2 870.560 21.1823   1
   0   2   2 858.379 21.5043   6
   0   2  -2 823.476 21.3270   9
   0   2  -2 855.844 21.4491   4
   0   2  -2 854.592 21.4092   6
   0   2  -2 831.085 20.7624   7
   0   2   2 810.641 19.1098   8
   0   2  -2 854.221 21.4994   5
   0   2   2 851.388 21.9423   5
   0   2   2 803.575 21.9241   4
   1  -2   2 168.828 5.92094   1
   1  -2   2 186.311 7.65531   8
   1  -2   2 179.754 7.01977   9
  -1  -2  -2 175.555 7.25991   5
  -1  -2  -2 196.876 8.28112   4
   1  -2   2 187.677 6.98561   2
  -1  -2  -2 160.670 6.51240   6
   1  -2   2 162.954 7.61539   6
  -1  -2  -2 166.923 4.89246   7
  -1  -2  -2 176.055 4.85943   2
  -1  -2  -2 181.820 7.84525   3
   1  -2   2 182.622 7.16297   7
  -1   2  -2 184.440 7.59498   8
  -1   2  -2 184.294 7.34305   9
   1   2   2 187.079 7.47200   3
   1   2   2 185.535 8.09952   4
  -1   2  -2 175.186 7.69236   5
  -1   2  -2 189.213 7.07233   2
  -1   2  -2 197.464 7.36542   7
  -1   2  -2 176.426 5.94503   1
   2  -2   2 234.896 9.23361   9
   2  -2   2 239.430 9.33340   7
  -2  -2  -2 254.607 9.43133   5
   2  -2   2 249.120 10.0048   6
  -2  -2  -2 250.952 7.50671   6
   2  -2   2 252.006 9.20917   2
   2  -2   2 253.080 10.2708   8
  -2  -2  -2 249.916 10.9055   4
  -2  -2  -2 248.422 9.76791   3
  -2   2  -2 257.517 10.1502   5
  -2   2  -2 257.223 9.31027   2
   2   2   2 253.957 9.77324   3
   3  -2   2 201.472 9.86045   6
  -3  -2  -2 202.043 9.43699   3
   3  -2   2 217.452 9.44007   7
  -3  -2  -2 224.860 11.4174   4
   3  -2   2 222.886 10.6785   8
   4  -2   2 321.544 13.1205   7
  -4  -2  -2 327.902 13.5876   3
  -4  -2  -2 339.197 15.6848   4
   4  -2   2 323.623 13.2935   6
   4  -2   2 321.520 14.6876   8
   4  -2   2 330.708 12.8778   2
   4   2   2 340.299 9.93693   7
   4   2   2 331.103 9.63049   2
   5  -2   2 91.8093 8.20579   2
   5  -2   2 88.9330 7.93812   6
  -5  -2  -2 101.197 8.28615   3
   5  -2   2 104.075 8.13331   7
   5   2   2 93.0793 5.74816   7
   5   2   2 87.9829 5.46366   2
   6  -2   2 78.8853 8.43238   6
  -6  -2  -2 79.4692 9.53418   3
   6  -2   2 90.8677 9.16286   7
   6  -2   2 90.4928 8.87892   2
   7  -2   2 1.66978 3.87289   7
   7  -2   2 6.55419 4.37838   2
  -7  -2  -2 8.99159 4.87440   3
   7  -2   2 7.04364 4.39070   6
   8  -2   2 74.5388 10.1516   7
   7  -3  -2 1.64928 4.67385   6
   7  -3  -2 9.95138 5.80183   7
  -7  -3   2 7.80554 5.68206   4
   6  -3  -2 66.8700 8.69483   6
  -6  -3   2 68.0253 9.91397   4
   6  -3  -2 65.7939 8.72274   7
   6  -3  -2 58.2214 7.81903   2
  -6  -3   2 78.5082 9.98995   3
   5  -3  -2 108.843 8.72105   7
  -5  -3   2 89.4179 9.87223   3
   5  -3  -2 111.435 8.75359   2
   5  -3  -2 113.179 9.48530   6
  -5  -3   2 116.553 9.79962   4
   4  -3  -2 861.231 25.9126   7
  -4  -3   2 798.338 21.4914   5
  -4  -3   2 799.407 26.1937   4
  -4  -3   2 830.787 26.4133   3
   4  -3  -2 806.870 24.9373   2
   4  -3  -2 802.940 26.5976   6
   3  -3  -2 196.577 9.74680   8
  -3  -3   2 194.436 7.68834   5
   3  -3  -2 191.636 9.40096   2
   3  -3  -2 180.409 6.39569   9
  -3  -3   2 186.726 9.69734   4
   3  -3  -2 194.950 10.3699   5
   3  -3  -2 170.818 10.2503   6
  -3  -3   2 191.051 9.95167   3
   3  -3  -2 193.484 9.71741   7
   3   3  -2 200.442 8.46265   7
   3   3  -2 179.076 5.97134   6
  -2  -3   2 77.0485 6.56806   1
   2  -3  -2 73.2698 5.25610   8
   2  -3  -2 72.6653 6.30238   6
   2  -3  -2 73.0759 5.43442   2
   2  -3  -2 82.9400 5.80502   7
  -2  -3   2 66.0283 4.42558   5
   2  -3  -2 65.7375 5.87840   5
  -2  -3   2 56.6573 6.04751   3
  -2  -3   2 69.9312 5.39553   4
   2   3  -2 64.4524 3.95649   7
   2   3  -2 67.7867 4.53143   5
   2   3  -2 66.2933 3.88617   2
   2   3  -2 74.4339 5.94777   4
   2   3  -2 65.5473 4.12821   6
  -1  -3   2 35.8573 4.19176   5
   1  -3  -2 58.2873 5.27865   5
  -1  -3   2 42.1525 4.91413   3
  -1  -3   2 39.2946 5.24058   1
   1  -3  -2 52.0245 3.76388   8
   1  -3  -2 41.1070 4.26327   7
   1  -3  -2 48.8651 4.41095   2
  -1  -3   2 57.9268 4.72565   4
  -1  -3   2 36.6671 3.74677   7
  -1  -3   2 40.8379 4.92809   9
  -1  -3   2 36.2902 4.00719   6
   1  -3  -2 38.7727 4.98026   6
   1   3  -2 47.8884 3.45982   2
   1   3  -2 51.2998 4.09404   5
   1   3  -2 54.0697 4.68964   4
  -1   3   2 52.5269 2.77411   9
   1   3  -2 40.8328 3.36136   7
   1   3  -2 37.4994 4.97574   1
   1   3  -2 38.8387 4.05045   6
   1   3  -2 48.3044 4.18026   3
   0  -3   2 3551.08 81.5243   5
   0  -3   2 3459.18 80.7574   9
   0  -3   2 3568.53 82.0926   3
   0  -3  -2 3598.93 78.7676   2
   0  -3  -2 3655.02 82.9653   4
   0  -3  -2 3536.98 79.0276   7
   0  -3  -2 3470.93 78.1719   8
   0  -3   2 3549.33 81.5645   4
   0  -3  -2 3556.08 82.0644   5
   0  -3   2 3666.27 81.2889   6
   0  -3   2 3498.26 79.3603   2
   0  -3   2 3381.34 81.1471   8
   0  -3   2 3513.54 79.7367   7
   0  -3  -2 3535.32 81.3053   6
   0  -3   2 3613.63 80.9286   1
   0   3  -2 3559.87 79.6114   2
   0   3  -2 3439.66 80.5870   9
   0   3  -2 3541.47 81.3250   5
   0   3   2 3531.79 78.8480   9
   0   3  -2 3484.44 80.4461   1
   0   3   2 3449.65 78.1808   8
   0   3  -2 3540.70 81.4941   4
   0   3  -2 3440.03 80.5471   3
   1  -3   2 48.1984 5.32379   5
  -1  -3  -2 64.8222 5.50932   4
   1  -3   2 34.9319 4.71564   6
  -1  -3  -2 42.2691 4.44453   6
   1  -3   2 37.4332 3.98434   1
  -1  -3  -2 52.0556 4.63977   5
   1  -3   2 41.2442 4.36905   7
   1  -3   2 48.7716 4.52573   2
  -1  -3  -2 46.5816 2.84970   7
  -1  -3  -2 51.3177 2.83304   2
   1  -3   2 53.0407 4.75807   8
  -1  -3  -2 41.7362 5.23775   3
   1  -3   2 51.2425 4.04453   9
   1   3   2 49.0877 4.57222   5
   1   3   2 44.2815 3.11884   7
   1   3   2 41.0773 2.89900   2
  -1   3  -2 46.9316 4.26779   9
  -1   3  -2 42.5950 5.05042   4
   1   3   2 52.1721 3.49189   8
  -1   3  -2 40.9483 3.81798   1
  -1   3  -2 54.2873 4.70030   3
   2  -3   2 57.0055 5.49312   7
   2  -3   2 64.1053 5.16061   2
  -2  -3  -2 74.8050 5.25365   5
  -2  -3  -2 76.5911 6.12573   3
   2  -3   2 65.6844 5.93759   6
  -2  -3  -2 63.9183 4.28080   6
   2  -3   2 63.1893 4.64837   9
   2  -3   2 71.4955 7.06228   8
  -2  -3  -2 87.2999 6.69581   4
   2   3   2 68.0978 2.78058   2
   2   3   2 69.1832 2.87902   7
  -3  -3  -2 174.848 6.19618   6
   3  -3   2 183.984 9.18952   2
  -3  -3  -2 200.540 10.2708   3
  -3  -3  -2 189.799 11.0889   4
   3  -3   2 184.097 10.2500   8
   3  -3   2 166.327 8.54648   9
   3  -3   2 195.291 9.77975   7
   3  -3   2 176.533 10.1470   6
  -3  -3  -2 186.687 8.87422   5
  -4  -3  -2 794.680 27.8439   4
   4  -3   2 826.225 24.2907   9
   4  -3   2 806.187 25.9171   6
   4  -3   2 805.301 26.5427   8
  -4  -3  -2 821.039 23.7615   5
  -4  -3  -2 758.617 25.1026   3
   4  -3   2 753.987 24.2255   2
   4  -3   2 752.225 24.6181   7
   4   3   2 787.258 18.3588   2
   5  -3   2 109.946 9.09873   7
   5  -3   2 100.591 10.6985   8
   5  -3   2 98.9461 8.78908   6
  -5  -3  -2 107.104 7.48070   5
   5  -3   2 90.8095 8.95957   2
  -5  -3  -2 104.348 8.95545   3
  -5  -3  -2 80.5221 10.2491   4
   6  -3   2 60.5162 8.55488   7
  -6  -3  -2 52.7188 9.41308   4
   6  -3   2 72.3610 8.93774   2
  -6  -3  -2 73.5433 9.77009   3
   6  -3   2 56.3941 8.08995   6
   6  -3   2 59.0266 9.27594   8
   7  -3   2 19.2770 7.73045   8
   7  -3   2 13.3705 5.76218   7
  -7  -3  -2 6.61561 5.94168   4
   7  -3   2 9.50682 5.19539   6
   7  -4  -2 -6.5474 4.85963   6
   7  -4  -2 -3.6294 6.02754   8
  -7  -4   2 3.19564 5.59279   4
   6  -4  -2 99.0290 11.0507   7
   6  -4  -2 95.6779 11.2104   6
  -6  -4   2 92.0334 11.5780   3
   6  -4  -2 78.2002 10.0517   2
   6  -4  -2 83.9197 10.7736   8
  -6  -4   2 92.6886 11.6040   4
   5  -4  -2 55.5522 8.58544   6
  -5  -4   2 38.9098 7.23786   3
  -5  -4   2 36.7304 6.91425   4
   5  -4  -2 53.0979 7.80763   2
   5  -4  -2 42.8927 7.43118   7
   5  -4  -2 49.7183 8.16872   8
   4  -4  -2 77.3370 8.28579   2
   4  -4  -2 50.9877 7.68918   6
   4  -4  -2 60.2727 7.86841   7
  -4  -4   2 72.9574 8.71223   4
  -4  -4   2 61.5058 8.00418   3
  -4  -4   2 56.8904 5.11379   5
   4  -4  -2 58.3708 7.68537   8
   3  -4  -2 98.2419 7.43198   2
   3  -4  -2 102.678 7.85358   7
  -3  -4   2 100.563 8.35137   3
  -3  -4   2 95.8968 6.29498   5
   3  -4  -2 96.3027 7.44234   8
   3  -4  -2 91.8408 8.47907   6
   3  -4  -2 97.6200 8.50597   5
  -3  -4   2 96.0907 7.50415   4
   3   4  -2 75.2752 4.86270   2
   2  -4  -2 499.911 18.8454   6
   2  -4  -2 508.413 19.1996   5
   2  -4  -2 509.865 16.6953   2
  -2  -4   2 478.864 15.2014   6
   2  -4  -2 514.154 16.6419   8
  -2  -4   2 484.392 17.6556   4
  -2  -4   2 492.992 18.6629   3
   2  -4  -2 503.460 17.0608   7
  -2  -4   2 486.732 16.3153   5
   2   4  -2 461.972 14.4215   2
  -2   4   2 515.538 14.2797   1
  -1  -4   2 136.655 8.19998   4
   1  -4  -2 135.418 8.66648   5
  -1  -4   2 121.802 7.61307   5
   1  -4  -2 134.877 6.78017   8
   1  -4  -2 134.646 8.95409   6
   1  -4  -2 139.592 7.07892   2
   1  -4  -2 135.770 7.29672   7
  -1  -4   2 118.299 8.45648   3
  -1  -4   2 129.648 6.60016   7
  -1  -4   2 105.417 6.90521   6
  -1   4   2 115.388 6.61723   1
   1   4  -2 131.613 7.34594   2
  -1   4   2 124.074 5.47102   9
   0  -4   2 41.1830 5.66227   5
   0  -4   2 36.0842 4.96948   6
   0  -4   2 42.0740 4.68938   7
   0  -4  -2 52.2340 6.27493   5
   0  -4  -2 47.6148 6.56319   4
   0  -4   2 38.3989 5.15021   9
   0  -4   2 39.4832 5.12196   8
   0  -4   2 41.4322 4.56781   2
   0  -4  -2 60.9870 4.33703   2
   0  -4   2 35.4678 5.24056   4
   0  -4  -2 52.7827 5.80035   6
   0  -4  -2 62.8584 4.51345   7
   0  -4  -2 66.2833 4.08218   8
   0   4   2 60.7194 4.14401   8
   0   4   2 56.1894 4.10958   9
   1  -4   2 132.261 7.49652   7
  -1  -4  -2 143.996 8.43211   5
   1  -4   2 124.804 7.01631   9
   1  -4   2 139.841 8.86264   5
   1  -4   2 125.179 7.93650   8
   1  -4   2 118.788 8.35303   6
  -1  -4  -2 142.305 9.13778   4
  -1  -4  -2 148.056 5.73903   2
  -1  -4  -2 138.370 9.15994   3
  -1  -4  -2 131.560 7.87510   6
  -1  -4  -2 135.732 5.76475   7
   1  -4   2 115.946 6.94182   2
   1   4   2 133.403 5.77781   2
  -1   4  -2 123.157 6.65698   1
   1   4   2 130.952 5.99726   7
   1   4   2 135.227 6.33460   8
   2  -4   2 488.131 16.4363   2
  -2  -4  -2 515.323 19.1963   4
   2  -4   2 482.701 15.4617   9
  -2  -4  -2 486.999 15.4770   6
  -2  -4  -2 466.401 18.5448   3
   2  -4   2 469.271 17.5268   8
   2  -4   2 495.647 18.5701   6
   2  -4   2 483.314 16.9358   7
  -2  -4  -2 477.383 17.0969   5
   2   4   2 469.762 12.7188   2
  -2   4  -2 476.607 13.5955   1
   2   4   2 498.543 13.0650   7
   3  -4   2 94.0829 9.56629   6
  -3  -4  -2 96.9387 8.36137   3
  -3  -4  -2 96.2271 7.04672   5
   3  -4   2 94.3337 6.32892   9
   3  -4   2 95.5078 8.14650   8
   3  -4   2 90.1246 8.10209   2
   3  -4   2 95.3126 7.74284   7
  -3  -4  -2 104.423 8.61777   4
  -3  -4  -2 91.9190 5.16866   6
   4  -4   2 67.3291 8.85623   8
  -4  -4  -2 65.6168 6.99626   5
   4  -4   2 63.6470 7.43145   2
  -4  -4  -2 51.5014 8.03831   3
   4  -4   2 71.1933 8.15546   7
   4  -4   2 51.2328 7.51309   6
  -4  -4  -2 62.1825 8.99476   4
   4  -4   2 66.7105 6.87577   9
  -5  -4  -2 47.1124 8.00638   3
   5  -4   2 49.3239 8.61415   8
   5  -4   2 36.3339 6.75184   7
  -5  -4  -2 36.8922 5.66268   5
   5  -4   2 43.5582 6.78227   2
  -5  -4  -2 43.6627 8.27286   4
   5  -4   2 32.5913 6.85883   6
   6  -4   2 97.6436 10.7840   7
  -6  -4  -2 88.0208 10.8622   3
   6  -4   2 105.220 12.4649   8
  -6  -4  -2 86.6657 11.7842   4
   6  -4   2 79.9634 10.2680   6
   6  -4   2 89.4661 10.3139   2
   7  -4   2 1.20672 6.26337   8
   7  -4   2 1.24880 5.18056   6
  -6  -5   2 62.5003 9.96748   4
   6  -5  -2 73.1504 10.8809   6
   6  -5  -2 69.4379 10.7411   8
   5  -5  -2 16.6360 6.17040   8
  -5  -5   2 14.8724 5.43534   4
   5  -5  -2 15.1130 5.60546   2
   5  -5  -2 7.39484 5.31023   6
   5  -5  -2 13.9184 5.48914   7
  -5  -5   2 8.58951 5.52320   3
   4  -5  -2 492.034 21.6517   6
  -4  -5   2 512.834 22.1602   3
   4  -5  -2 484.256 20.1490   7
  -4  -5   2 481.304 20.2264   4
   4  -5  -2 502.841 19.8002   2
   4  -5  -2 517.037 20.1758   8
  -3  -5   2 58.3530 7.96865   4
   3  -5  -2 60.5040 7.67979   7
   3  -5  -2 48.6062 7.95225   5
   3  -5  -2 55.0616 6.99729   8
   3  -5  -2 52.9108 8.72518   6
  -3  -5   2 59.7859 8.85257   3
  -3  -5   2 42.3848 5.94632   5
   3  -5  -2 56.8925 7.36401   2
   2  -5  -2 81.6312 9.12562   6
   2  -5  -2 81.6811 9.42252   5
  -2  -5   2 84.5469 6.44100   6
   2  -5  -2 99.3713 7.55029   7
   2  -5  -2 95.5933 7.19081   2
  -2  -5   2 85.8849 9.19117   4
  -2  -5   2 91.3532 7.44708   5
  -2  -5   2 97.7164 10.6922   3
   2  -5  -2 101.333 7.38941   8
   1  -5  -2 295.092 12.0609   2
  -1  -5   2 313.644 11.9738   7
  -1  -5   2 302.250 13.1619   6
   1  -5  -2 305.515 14.8444   6
   1  -5  -2 317.711 15.4454   5
  -1  -5   2 298.545 14.2798   4
   1  -5  -2 311.616 12.1210   8
   1  -5  -2 309.256 12.7318   7
  -1  -5   2 299.224 15.3437   3
  -1  -5   2 286.424 13.6243   5
   0  -5   2 1564.13 40.4756   7
   0  -5  -2 1598.01 39.2494   2
   0  -5  -2 1615.01 43.2439   6
   0  -5   2 1590.08 42.7873   6
   0  -5   2 1587.79 43.6214   5
   0  -5  -2 1551.81 38.7633   8
   0  -5  -2 1626.76 39.7553   7
   0  -5   2 1527.04 39.8517   2
   0  -5  -2 1543.96 44.9507   4
   0  -5   2 1488.31 41.5769   8
   0  -5  -2 1598.79 44.3013   5
  -1  -5  -2 290.678 13.3101   6
   1  -5   2 295.437 13.8715   8
   1  -5   2 280.732 12.0681   9
   1  -5   2 302.346 12.4612   2
   1  -5   2 310.010 15.1018   5
   1  -5   2 319.137 14.8669   6
  -1  -5  -2 314.588 10.8862   7
  -1  -5  -2 321.241 10.6810   2
  -1  -5  -2 281.133 15.0158   4
   1  -5   2 312.099 12.9997   7
  -1  -5  -2 312.331 14.5272   5
  -2  -5  -2 89.0750 8.98237   5
   2  -5   2 95.0603 7.44385   2
   2  -5   2 85.7493 8.27075   7
   2  -5   2 91.0165 8.22884   8
  -2  -5  -2 99.8525 10.9389   4
   2  -5   2 76.8803 6.15844   9
  -2  -5  -2 76.9817 6.44001   6
   2  -5   2 92.5302 10.1117   6
  -2  -5  -2 103.598 11.7238   3
   3  -5   2 41.8509 6.54051   7
   3  -5   2 47.0847 6.31995   2
  -3  -5  -2 61.2714 9.58375   3
   3  -5   2 61.9704 8.04742   8
  -3  -5  -2 55.4667 7.28870   5
   3  -5   2 46.5870 7.98429   6
  -3  -5  -2 56.5903 8.47460   4
  -4  -5  -2 524.012 22.8846   4
   4  -5   2 522.095 20.1174   2
  -4  -5  -2 489.292 19.2154   5
   4  -5   2 526.194 21.0048   7
  -4  -5  -2 485.999 22.1282   3
   4  -5   2 485.347 20.9044   8
   4  -5   2 524.833 22.1854   6
   5  -5   2 9.98920 5.54755   2
  -5  -5  -2 13.4433 6.02730   4
   5  -5   2 15.8478 6.10129   6
   5  -5   2 24.8020 6.44767   7
  -5  -5  -2 1.89619 5.31852   3
   5  -5   2 7.20801 5.44187   8
   6  -5   2 72.2832 11.1721   8
   6  -5   2 65.0458 10.1933   6
  -5  -6   2 3.98698 5.01169   4
   4  -6  -2 21.6664 6.71501   2
  -4  -6   2 19.8866 6.00794   4
   4  -6  -2 14.3178 5.40666   7
   4  -6  -2 19.3665 7.00762   6
   3  -6  -2 5.80448 5.09015   5
   3  -6  -2 0.35429 4.39165   6
  -3  -6   2 1.90833 4.01447   4
   3  -6  -2 -1.1695 3.77825   7
   3  -6  -2 2.34047 3.80415   2
  -3  -6   2 2.21854 5.04609   3
   2  -6  -2 198.813 10.8947   2
  -2  -6   2 186.934 11.7651   5
  -2  -6   2 183.469 12.8373   4
  -2  -6   2 179.359 13.7976   3
   2  -6  -2 192.136 13.5032   5
   2  -6  -2 186.333 11.1645   7
   2  -6  -2 175.342 13.0334   6
   1  -6  -2 89.3623 11.3571   5
   1  -6  -2 73.0438 7.75095   7
  -1  -6   2 72.7737 9.89127   4
  -1  -6   2 64.7808 7.02312   7
  -1  -6   2 74.3581 9.17800   5
   1  -6  -2 48.6798 8.03698   6
  -1  -6   2 69.7332 8.38298   6
   1  -6  -2 62.3388 7.13448   2
   0  -6   2 126.473 12.4339   5
   0  -6  -2 136.376 11.2985   4
   0  -6  -2 123.079 7.59457   2
   0  -6   2 106.010 7.87837   2
   0  -6   2 107.840 10.7132   6
   0  -6  -2 109.572 9.83189   6
   0  -6  -2 129.650 10.8633   5
   0  -6  -2 131.290 8.09922   7
   0  -6   2 112.896 8.85301   8
   0  -6   2 95.0371 7.82260   7
   1  -6   2 70.8007 9.51168   5
  -1  -6  -2 68.3168 9.11646   5
   1  -6   2 61.9558 6.95095   2
   1  -6   2 56.9900 7.14265   7
  -1  -6  -2 61.8829 8.04096   6
  -1  -6  -2 77.6656 10.5060   4
   1  -6   2 64.5890 9.16926   6
   1  -6   2 76.6460 8.81588   8
  -2  -6  -2 199.635 13.9722   4
   2  -6   2 187.097 11.5188   7
   2  -6   2 169.024 11.6665   8
   2  -6   2 164.576 12.4119   6
  -2  -6  -2 209.198 15.1690   3
   2  -6   2 178.878 10.7750   2
  -2  -6  -2 188.244 12.3938   5
  -3  -6  -2 6.54061 5.03034   4
   3  -6   2 1.34003 4.71055   6
  -3  -6  -2 2.66849 5.17446   3
   3  -6   2 -0.6869 4.10738   8
  -3  -6  -2 1.53895 3.74698   5
   3  -6   2 -1.1116 3.21298   2
   3  -6   2 -0.5790 3.86973   7
  -4  -6  -2 14.5917 6.62142   4
   4  -6   2 4.57483 4.88805   8
   4  -6   2 11.6871 5.28566   7
   4  -6   2 19.2923 7.24982   6
   5  -6   2 5.54750 5.67667   8
   3  -7  -2 17.9433 5.76770   7
   2  -7  -2 112.396 13.0839   6
   2  -7  -2 115.678 11.2538   7
  -2  -7   2 94.3777 12.4014   4
   2  -7  -2 114.933 10.6850   2
  -1  -7   2 11.6780 5.92279   4
   1  -7  -2 13.0053 5.81584   6
  -1  -7   2 6.68291 5.15376   5
   0  -7  -2 143.342 22.4316   5
   0  -7   2 131.222 13.1444   6
   0  -7   2 125.611 13.3386   5
   0  -7  -2 120.835 10.8695   6
   1  -7   2 9.25054 4.16671   2
   1  -7   2 15.4229 4.95130   7
  -1  -7  -2 12.8886 5.36085   6
   1  -7   2 5.28307 5.31518   6
  -1  -7  -2 12.6018 5.44077   5
   2  -7   2 91.4529 9.94369   7
  -2  -7  -2 91.4960 11.2764   5
   2  -7   2 106.708 12.5974   6
   2  -7   2 114.867 10.8542   2
   3  -7   2 3.35408 4.49675   7
   8   0  -3 -1.7247 5.03573   2
   8   0  -3 -8.0628 4.92455   7
   7   0  -3 -5.8228 3.86512   2
   7   0  -3 -2.1079 4.10606   7
   6   0  -3 -3.4981 2.45792   6
   5   0  -3 3.64430 2.58505   6
  -5   0   3 -1.0443 2.05233   5
  -5   0   3 4.74936 3.11688   1
  -4   0   3 7.22098 2.57965   1
   4   0  -3 2.97203 2.15643   1
  -4   0   3 4.37095 1.70542   5
  -3   0   3 6.40435 1.65768   5
   3   0  -3 4.04668 1.86109   6
  -3   0   3 7.83673 2.38225   1
  -2   0   3 3.42844 1.47844   1
   2   0  -3 2.76770 1.48627   1
   2   0  -3 1.85450 1.47296   9
  -2   0   3 1.45973 0.88716   5
   1   0  -3 8.65700 1.08052   5
  -1   0   3 8.39338 1.56248   1
   1   0  -3 8.08157 1.56066   9
   1   0  -3 9.57257 1.71508   1
  -1   0   3 8.96780 1.60250   9
   0   0  -3 0.01680 0.92505   9
   0   0  -3 0.97365 0.82738   8
   0   0   3 0.98618 0.98385   9
   0   0   3 0.95720 0.86051   8
   0   0  -3 0.42303 0.56352   4
  -1   0  -3 7.96097 1.21463   3
   1   0   3 8.69886 1.26969   3
   1   0   3 8.88714 1.27566   7
   1   0   3 7.11013 1.17312   2
   1   0   3 6.91776 1.74031   8
  -2   0  -3 2.61997 1.04351   2
  -2   0  -3 1.76596 0.84417   6
   2   0   3 2.41225 1.17655   7
   2   0   3 0.93295 1.04225   2
  -2   0  -3 1.92559 1.04890   7
  -2   0  -3 1.70010 1.20478   3
   3   0   3 9.15708 2.17927   7
  -3   0  -3 9.76119 2.60054   3
  -3   0  -3 6.68040 1.98685   6
   3   0   3 7.10763 1.99756   2
  -4   0  -3 0.51244 2.04585   3
   4   0   3 2.43392 1.98934   2
   4   0   3 3.14842 2.23840   7
  -4   0  -3 -0.5875 1.52649   6
   5   0   3 3.71428 2.77919   2
   5   0   3 5.34400 3.06506   7
  -5   0  -3 1.31330 2.89666   3
   6   0   3 0.49021 2.96282   7
  -6   0  -3 5.14611 3.67509   3
   6   0   3 0.15594 2.90936   2
   7   0   3 4.02830 3.83348   7
   7   0   3 3.79865 3.93364   2
  -7   0  -3 1.53534 4.15539   3
   8  -1  -3 80.8153 10.3714   7
   8   1  -3 82.3124 9.70515   7
  -7  -1   3 28.1010 7.29978   3
   7  -1  -3 24.2455 6.42728   2
   7  -1  -3 18.7595 6.35392   7
  -6  -1   3 230.781 13.3016   3
   6  -1  -3 213.001 11.6331   2
   6  -1  -3 232.418 11.3817   6
   6  -1  -3 206.724 12.0170   7
   5  -1  -3 269.308 11.8903   6
   5  -1  -3 249.806 10.0583   1
   5   1  -3 272.029 8.46680   6
  -4  -1   3 774.192 23.8210   1
   4  -1  -3 790.421 20.8611   1
  -4  -1   3 771.227 23.9217   3
   4  -1  -3 792.690 22.7584   6
  -4   1   3 778.914 22.0873   5
  -4   1   3 787.718 21.1045   1
   4   1  -3 788.700 19.2607   6
  -3  -1   3 536.355 17.4483   1
   3  -1  -3 567.208 15.2038   1
   3  -1  -3 568.747 16.8996   6
  -3   1   3 553.003 15.0824   1
   3   1  -3 546.819 17.2970   1
  -3   1   3 576.321 16.3277   5
  -2  -1   3 1010.71 25.5428   3
  -2  -1   3 960.161 25.7934   1
   2  -1  -3 1010.59 25.5489   6
   2  -1  -3 972.542 24.9324   5
   2  -1  -3 1002.59 23.6988   9
   2   1  -3 1027.33 26.0320   1
   2   1  -3 987.883 26.1111   9
  -2   1   3 990.703 23.8055   1
   1  -1  -3 250.857 8.09592   5
  -1  -1   3 240.318 7.71900   3
   1  -1  -3 235.315 6.33537   9
  -1  -1   3 252.534 6.90885   4
   1  -1  -3 256.853 8.44289   6
  -1  -1   3 237.133 8.53463   9
  -1  -1   3 237.436 8.39320   1
   1   1  -3 244.773 6.40281   5
   1   1  -3 249.663 8.49751   8
   1   1  -3 262.294 8.72160   9
  -1   1   3 245.632 7.95416   5
  -1   1   3 235.263 6.30471   9
   1   1  -3 247.093 8.42338   1
   0  -1  -3 899.881 20.1084   8
   0  -1   3 878.302 21.9919   7
   0  -1   3 892.174 22.9812   8
   0  -1   3 913.601 20.8697   3
   0  -1  -3 924.699 22.5079   4
   0  -1   3 927.385 22.3071   1
   0  -1   3 907.771 22.7801   9
   0  -1  -3 911.190 22.6054   5
   0   1  -3 900.737 23.0299   8
   0   1  -3 947.993 21.9580   2
   0   1  -3 912.508 22.8079   9
   0   1  -3 908.376 22.2420   1
   0   1  -3 943.059 22.0938   7
   0   1   3 926.677 22.3593   4
   0   1  -3 941.523 21.2623   4
   0   1  -3 899.967 20.7032   3
  -1  -1  -3 232.622 5.76530   2
  -1  -1  -3 228.904 5.79335   7
   1  -1   3 240.750 7.82578   7
   1  -1   3 259.938 7.74434   2
   1  -1   3 236.184 8.42691   8
  -1  -1  -3 241.544 7.93305   3
  -1   1  -3 230.779 8.15611   6
   1   1   3 252.968 7.89602   3
  -1   1  -3 245.775 7.64979   2
  -1   1  -3 243.388 7.82980   7
   1   1   3 236.850 8.87491   4
   2  -1   3 994.597 25.5650   6
   2  -1   3 979.383 24.9933   7
   2  -1   3 988.383 24.7381   2
  -2  -1  -3 990.773 25.2584   3
   2  -1   3 992.206 26.4793   8
  -2   1  -3 987.555 24.6631   2
   2   1   3 987.936 22.3078   2
  -2   1  -3 1008.03 25.5445   6
   2   1   3 999.236 22.4051   7
  -2   1  -3 1003.40 25.0102   7
   2   1   3 1016.13 25.5020   3
  -3  -1  -3 542.832 14.2089   6
   3  -1   3 563.706 16.4860   7
  -3  -1  -3 530.561 16.5765   3
   3  -1   3 555.358 16.2040   2
   3  -1   3 545.759 16.5696   6
   3   1   3 537.475 14.0414   7
  -3   1  -3 573.492 16.1877   2
   3   1   3 545.045 13.9292   2
   4  -1   3 761.918 22.2357   6
   4  -1   3 788.060 22.0656   2
  -4  -1  -3 739.527 22.6694   3
  -4  -1  -3 776.833 19.4434   6
   4  -1   3 792.515 22.4976   7
   4   1   3 776.462 20.1122   7
   4   1   3 757.420 19.7254   2
   5  -1   3 276.904 11.8904   7
   5  -1   3 254.175 11.2926   6
   5  -1   3 261.807 10.0758   1
   5  -1   3 254.529 11.1796   2
  -5  -1  -3 254.361 12.1746   3
   5   1   3 265.781 9.74783   2
   5   1   3 254.093 9.98778   7
  -6  -1  -3 223.822 12.3935   3
   6  -1   3 240.250 12.0480   7
   6  -1   3 227.967 11.2736   2
   6   1   3 224.842 9.79899   2
   6   1   3 224.208 10.1147   7
  -7  -1  -3 19.3941 5.73038   3
   7  -1   3 19.3975 5.55001   2
   7  -1   3 17.3243 5.37689   7
   8  -1   3 80.9072 9.36688   2
   8  -1   3 78.8089 9.56150   7
   8  -2  -3 22.8616 6.85635   7
   7  -2  -3 9.16898 5.11705   2
  -7  -2   3 16.8727 5.97532   3
   7  -2  -3 19.5382 5.78646   6
   7  -2  -3 18.6501 6.27676   7
   6  -2  -3 82.9006 9.00412   2
   6  -2  -3 79.4548 9.01962   7
  -6  -2   3 84.4511 9.77224   3
   6  -2  -3 79.9726 8.68486   6
   5  -2  -3 316.978 13.8571   2
   5  -2  -3 300.164 13.8986   6
  -5  -2   3 319.165 14.7937   3
   5  -2  -3 326.953 14.3609   7
  -4  -2   3 615.698 20.5816   3
  -4  -2   3 643.484 21.4293   4
  -4  -2   3 648.407 22.1939   1
   4  -2  -3 624.922 20.5375   6
   4  -2  -3 614.002 19.7667   2
  -4  -2   3 591.085 15.3307   5
   4  -2  -3 625.991 20.3741   7
  -4   2   3 621.885 15.9285   1
  -3  -2   3 1010.74 24.8580   5
   3  -2  -3 1098.48 29.9017   6
   3  -2  -3 1075.12 29.4764   5
  -3  -2   3 1048.30 30.3991   1
  -3  -2   3 1062.20 29.3558   3
  -3  -2   3 1159.78 29.9544   4
  -3   2   3 1121.65 25.3839   1
   3   2  -3 1053.15 24.5368   6
  -2  -2   3 349.275 12.8395   1
  -2  -2   3 326.786 9.47853   5
  -2  -2   3 371.561 12.2170   3
   2  -2  -3 342.767 12.2847   5
   2  -2  -3 349.223 12.5448   6
  -2  -2   3 352.075 11.5105   4
   2   2  -3 337.536 11.6923   3
  -2   2   3 335.308 12.0627   5
   2   2  -3 353.383 9.63916   5
   2   2  -3 348.111 9.73019   6
   2   2  -3 363.378 12.8735   1
  -1  -2   3 1250.77 30.5163   5
  -1  -2   3 1287.08 32.7923   9
  -1  -2   3 1281.79 32.5170   1
  -1  -2   3 1281.36 30.9250   4
   1  -2  -3 1283.33 32.5073   6
  -1  -2   3 1314.50 31.6141   3
   1  -2  -3 1288.74 32.9898   4
   1  -2  -3 1321.87 32.7522   5
   1   2  -3 1312.65 32.5556   1
   1   2  -3 1304.55 32.7630   9
   1   2  -3 1265.68 31.3156   4
  -1   2   3 1250.18 32.5243   4
  -1   2   3 1305.21 32.5010   5
   1   2  -3 1275.12 30.4619   5
   1   2  -3 1326.72 32.5989   8
   1   2  -3 1289.59 30.7835   2
   1   2  -3 1243.82 31.0574   3
   1   2  -3 1306.56 31.0179   7
   1   2  -3 1313.81 30.8557   6
   0  -2  -3 2276.24 54.1917   4
   0  -2   3 2290.44 52.6581   3
   0  -2  -3 2285.70 53.7975   5
   0  -2  -3 2168.41 51.1689   2
   0  -2  -3 2216.02 53.2079   6
   0  -2   3 2309.80 53.2629   6
   0  -2  -3 2187.41 51.4142   7
   0  -2   3 2270.76 52.5787   7
   0  -2   3 2247.24 52.7875   1
   0  -2   3 2321.74 52.4528   2
   0  -2   3 2274.62 54.0933   8
   0  -2   3 2226.07 53.5075   9
   0   2  -3 2410.40 53.3570   6
   0   2  -3 2280.82 54.0723   8
   0   2   3 2271.62 54.2685   3
   0   2  -3 2321.82 52.9423   1
   0   2  -3 2271.30 53.5231   9
   0   2  -3 2384.58 52.9417   4
   0   2  -3 2294.60 52.0334   3
   0   2  -3 2405.49 52.8435   7
   0   2   3 2275.07 53.8441   4
   0   2  -3 2380.94 52.5185   2
   0   2  -3 2377.94 53.2217   5
   0   2   3 2339.22 54.0002   5
  -1  -2  -3 1265.53 30.9299   6
   1  -2   3 1276.75 30.2378   1
   1  -2   3 1227.24 32.3843   8
  -1  -2  -3 1248.49 28.3452   2
   1  -2   3 1258.95 31.5634   7
  -1  -2  -3 1289.48 32.7408   3
   1  -2   3 1281.64 32.1051   9
  -1  -2  -3 1331.58 33.4463   4
   1  -2   3 1277.61 32.4309   6
  -1  -2  -3 1249.02 28.4356   7
   1  -2   3 1285.12 31.3310   2
  -1  -2  -3 1329.00 32.4475   5
  -1   2  -3 1280.52 30.3041   1
  -1   2  -3 1286.46 32.3847   9
  -1   2  -3 1303.60 32.4482   5
  -1   2  -3 1303.14 32.7340   8
   1   2   3 1300.10 33.2329   4
  -1   2  -3 1321.34 31.4363   2
   1   2   3 1303.30 32.3627   3
   2  -2   3 332.533 9.33566   1
  -2  -2  -3 361.020 12.4609   3
  -2  -2  -3 345.086 13.6807   4
   2  -2   3 352.105 11.6172   2
   2  -2   3 344.899 12.2252   9
   2  -2   3 346.947 11.9474   7
   2  -2   3 355.630 12.6385   6
   2  -2   3 339.622 12.7458   8
  -2   2  -3 341.161 12.5845   5
   2   2   3 356.708 12.2353   3
  -3  -2  -3 1070.57 31.6250   4
   3  -2   3 1114.55 30.4121   8
   3  -2   3 1020.90 27.7810   2
   3  -2   3 1087.76 28.5508   7
   3  -2   3 1018.24 28.9285   6
   3  -2   3 990.784 24.0019   1
  -3  -2  -3 1023.46 28.6065   3
   4  -2   3 645.892 20.7797   6
  -4  -2  -3 589.963 20.3233   3
   4  -2   3 620.475 19.7905   2
   4  -2   3 661.334 22.5032   8
   4  -2   3 633.388 20.2640   7
  -4  -2  -3 632.817 23.2614   4
   4  -2   3 602.584 15.4670   1
   4   2   3 630.787 15.6636   7
   4   2   3 606.987 15.4272   2
   5  -2   3 358.628 16.9437   8
  -5  -2  -3 348.876 15.0731   3
   5  -2   3 311.257 13.6944   2
   5  -2   3 312.353 14.1717   6
   5  -2   3 318.201 14.1814   7
   5   2   3 316.466 10.4190   7
   5   2   3 321.824 10.2339   2
   6  -2   3 79.4278 10.3601   8
   6  -2   3 82.8913 8.73899   2
  -6  -2  -3 86.8553 9.56783   3
   6  -2   3 70.6870 8.55899   7
   6  -2   3 70.2647 8.02732   6
   7  -2   3 13.1317 6.97349   8
  -7  -2  -3 23.4396 6.19505   3
   7  -2   3 18.3837 5.52694   7
   7  -2   3 24.4170 6.00635   2
   8  -2   3 22.3279 6.68074   7
   7  -3  -3 6.12543 5.10841   7
  -7  -3   3 2.25770 4.88665   4
   7  -3  -3 5.97106 5.15381   6
   6  -3  -3 217.593 13.3586   6
  -6  -3   3 238.554 14.5392   4
  -6  -3   3 229.475 13.9216   3
   6  -3  -3 202.813 12.4419   2
   6  -3  -3 193.946 12.8918   7
  -5  -3   3 18.6498 5.23217   4
   5  -3  -3 17.4441 5.28781   6
  -5  -3   3 11.1455 4.41318   3
   5  -3  -3 16.1877 5.03531   7
   5  -3  -3 16.7350 4.90795   2
  -4  -3   3 350.222 10.8990   5
   4  -3  -3 347.862 14.7130   7
   4  -3  -3 348.433 14.2672   2
  -4  -3   3 390.099 15.8790   3
  -4  -3   3 331.672 14.5867   4
   4  -3  -3 380.677 16.2815   6
  -3  -3   3 140.974 6.17853   5
  -3  -3   3 157.605 8.47562   4
   3  -3  -3 146.170 9.03218   5
   3  -3  -3 144.355 9.24947   6
   3  -3  -3 149.166 8.66311   7
  -3  -3   3 143.784 8.64726   3
   3  -3  -3 139.497 8.16299   2
   3   3  -3 141.022 5.53487   6
   2  -3  -3 1711.24 43.9094   8
  -2  -3   3 1837.93 46.0315   3
   2  -3  -3 1866.67 44.7578   2
  -2  -3   3 1888.49 47.3452   1
   2  -3  -3 1775.73 46.6966   5
   2  -3  -3 1874.31 47.0021   6
   2  -3  -3 1851.05 45.2790   7
  -2  -3   3 1823.06 44.8793   4
  -2  -3   3 1875.60 43.4969   5
   2   3  -3 1776.35 42.9008   2
   2   3  -3 1850.77 43.3684   5
   2   3  -3 1824.47 42.9298   6
   2   3  -3 1798.25 46.1818   4
   1  -3  -3 507.308 16.9111   6
  -1  -3   3 531.295 17.0884   9
  -1  -3   3 505.925 16.8145   1
  -1  -3   3 507.250 15.9010   4
   1  -3  -3 510.441 15.1421   2
   1  -3  -3 512.011 14.2511   8
   1  -3  -3 536.799 17.9539   4
  -1  -3   3 513.033 16.6037   3
  -1  -3   3 509.311 15.4130   6
  -1  -3   3 509.763 15.6316   5
   1  -3  -3 504.374 17.1479   5
   1  -3  -3 502.274 15.3287   7
   1   3  -3 501.099 16.1215   4
   1   3  -3 501.926 15.7135   3
   1   3  -3 506.137 15.3517   5
   1   3  -3 510.880 16.8110   6
   1   3  -3 531.021 14.7679   2
   0  -3   3 697.427 20.5919   4
   0  -3   3 711.491 21.0278   3
   0  -3   3 726.921 20.8563   6
   0  -3  -3 735.831 18.6051   2
   0  -3   3 724.008 19.8573   7
   0  -3  -3 733.125 21.0722   6
   0  -3   3 713.912 20.7283   9
   0  -3  -3 715.262 17.2807   8
   0  -3   3 741.663 20.5741   1
   0  -3  -3 741.529 22.3932   4
   0  -3   3 723.512 19.5175   2
   0  -3  -3 736.077 21.6373   5
   0  -3   3 753.645 21.1531   5
   0  -3   3 716.762 21.4251   8
   0  -3  -3 727.657 18.8169   7
   0   3  -3 701.232 20.6286   5
   0   3  -3 717.893 19.6222   2
   0   3   3 688.351 17.4137   8
   0   3  -3 750.668 20.4836   1
   0   3   3 719.517 18.4982   9
   0   3  -3 682.681 20.6076   4
   0   3  -3 670.755 19.6494   3
   1  -3   3 510.008 16.9780   8
  -1  -3  -3 499.059 12.8156   2
   1  -3   3 501.310 14.7395   1
   1  -3   3 515.131 15.5531   2
  -1  -3  -3 506.966 15.6335   6
  -1  -3  -3 498.783 12.9848   7
   1  -3   3 532.570 17.1751   6
   1  -3   3 472.396 15.6292   9
  -1  -3  -3 541.245 17.8585   4
   1  -3   3 492.572 15.8512   7
  -1  -3  -3 550.980 18.0877   3
  -1  -3  -3 521.190 16.7333   5
   1   3   3 537.257 13.7030   8
  -1   3  -3 505.284 15.8014   3
  -1   3  -3 508.083 16.7925   4
  -1   3  -3 521.878 14.7880   1
  -2  -3  -3 1735.30 46.1633   3
   2  -3   3 1817.00 44.8822   7
   2  -3   3 1784.93 44.5446   9
   2  -3   3 1817.87 44.3168   2
  -2  -3  -3 1757.85 47.4378   4
   2  -3   3 1806.00 41.2763   1
   2  -3   3 1855.69 46.2246   8
  -2  -3  -3 1805.11 42.7032   6
   2  -3   3 1879.24 46.4179   6
  -2  -3  -3 1752.21 44.8778   5
  -3  -3  -3 142.574 8.11314   5
  -3  -3  -3 146.785 5.92632   6
   3  -3   3 138.549 8.50346   7
   3  -3   3 164.106 8.58790   2
   3  -3   3 135.312 8.11761   9
  -3  -3  -3 142.235 8.85053   3
   3  -3   3 151.873 9.43823   8
   3  -3   3 137.157 8.99445   6
  -3  -3  -3 155.573 10.3225   4
   4  -3   3 371.208 14.7285   2
   4  -3   3 386.922 15.4189   7
  -4  -3  -3 331.870 16.9436   4
   4  -3   3 385.775 16.7746   8
  -4  -3  -3 364.584 15.4391   3
  -4  -3  -3 348.313 14.2593   5
   4  -3   3 380.378 14.9653   9
   4  -3   3 376.868 15.9795   6
  -5  -3  -3 16.7115 4.11285   5
   5  -3   3 10.4901 4.66326   7
   5  -3   3 3.64658 4.07047   6
  -5  -3  -3 17.2430 5.06208   3
   5  -3   3 24.2945 6.62840   8
   5  -3   3 10.0448 4.02124   2
  -5  -3  -3 21.0807 6.49160   4
  -6  -3  -3 212.272 13.2759   3
   6  -3   3 200.751 14.1900   8
   6  -3   3 218.599 13.1837   6
   6  -3   3 209.776 12.9540   7
   6  -3   3 228.417 12.7310   2
  -6  -3  -3 197.355 15.1527   4
   7  -3   3 7.05329 5.09086   6
   7  -3   3 1.47867 4.27455   7
   7  -3   3 13.1024 6.95662   8
   7  -4  -3 21.5443 8.16419   8
   7  -4  -3 5.77643 5.82296   6
   6  -4  -3 112.530 12.4888   6
  -6  -4   3 80.1916 10.5822   4
  -6  -4   3 76.6327 10.4244   3
   6  -4  -3 103.832 16.9989   2
   6  -4  -3 76.7105 9.67141   7
   6  -4  -3 84.3530 10.9576   8
   5  -4  -3 147.783 11.0646   7
   5  -4  -3 141.412 11.1649   8
   5  -4  -3 137.167 10.3933   2
  -5  -4   3 151.735 10.9266   4
  -5  -4   3 146.813 11.1495   3
   5  -4  -3 157.807 12.1134   6
  -4  -4   3 99.1459 8.23696   4
   4  -4  -3 91.3878 8.73467   2
   4  -4  -3 107.308 10.7887   6
   4  -4  -3 108.305 8.92227   8
  -4  -4   3 108.234 9.06964   3
   4  -4  -3 114.242 9.00650   7
  -3  -4   3 302.835 13.3158   4
   3  -4  -3 295.607 14.9304   6
   3  -4  -3 320.768 13.8863   7
  -3  -4   3 345.379 15.3214   3
   3  -4  -3 311.240 13.0799   8
   3  -4  -3 306.204 14.9134   5
  -3  -4   3 322.350 11.8014   5
   3  -4  -3 301.994 13.1315   2
   2  -4  -3 428.411 16.7786   6
  -2  -4   3 392.213 15.9672   3
   2  -4  -3 407.167 14.2689   2
   2  -4  -3 378.167 16.3064   5
  -2  -4   3 369.874 14.5767   4
   2  -4  -3 390.878 14.5650   7
   2  -4  -3 392.442 13.6932   8
  -2  -4   3 393.695 14.0166   5
   2   4  -3 376.903 15.4177   5
  -1  -4   3 122.694 7.27317   6
   1  -4  -3 124.947 6.77774   2
  -1  -4   3 123.132 7.53679   5
  -1  -4   3 112.303 7.42953   4
   1  -4  -3 113.805 8.44700   6
   1  -4  -3 115.090 8.28848   5
  -1  -4   3 123.842 8.45927   3
  -1  -4   3 116.306 6.65209   7
  -1  -4   3 120.278 8.32969   1
   1  -4  -3 124.853 8.95177   4
   1  -4  -3 106.686 5.89403   8
  -1  -4   3 120.133 8.02309   9
   1  -4  -3 117.600 6.87462   7
  -1   4   3 116.601 4.80253   9
   0  -4  -3 29.0850 5.00526   5
   0  -4  -3 32.7816 3.63780   2
   0  -4   3 31.0414 5.02143   1
   0  -4  -3 35.9050 5.78674   4
   0  -4  -3 32.1638 3.10519   8
   0  -4  -3 25.2310 3.42930   7
   0  -4   3 36.1481 5.13110   8
   0  -4   3 37.6030 5.10960   6
   0  -4   3 36.6435 4.32921   2
   0  -4   3 40.9863 5.32261   9
   0  -4   3 34.9470 5.26047   5
   0  -4  -3 34.0886 5.28472   6
   0  -4   3 36.0755 4.49373   7
   0   4   3 29.3096 3.51174   9
   0   4   3 31.0067 3.21575   8
   1  -4   3 117.739 6.80677   1
  -1  -4  -3 122.385 8.08021   5
  -1  -4  -3 119.925 5.10466   2
  -1  -4  -3 105.512 5.09112   7
  -1  -4  -3 114.819 8.56356   4
   1  -4   3 112.143 8.03554   6
  -1  -4  -3 116.833 7.44344   6
  -1  -4  -3 123.235 9.13448   3
   1  -4   3 124.810 7.14919   9
   1  -4   3 122.559 7.25377   7
   1  -4   3 110.622 6.73951   2
   1  -4   3 123.450 8.09860   8
   1   4   3 126.066 5.47511   8
  -1   4  -3 107.620 6.33164   1
   2  -4   3 388.944 14.1950   2
   2  -4   3 367.645 15.6394   6
   2  -4   3 391.366 14.6882   7
  -2  -4  -3 383.593 16.4165   3
  -2  -4  -3 401.127 16.8243   4
  -2  -4  -3 388.115 14.8686   5
   2  -4   3 358.130 15.2143   8
  -2  -4  -3 394.244 13.3877   6
   2  -4   3 371.569 13.6541   9
  -2   4  -3 340.490 11.3476   1
   2   4   3 360.076 12.2167   8
  -3  -4  -3 293.881 15.0791   4
   3  -4   3 322.381 14.7477   8
   3  -4   3 310.468 13.8015   7
   3  -4   3 333.678 13.6250   2
   3  -4   3 307.608 14.8350   6
  -3  -4  -3 288.800 10.6629   6
  -3  -4  -3 332.411 13.5456   5
  -3  -4  -3 302.286 14.8512   3
   3  -4   3 319.567 12.7247   9
   4  -4   3 92.8636 9.77438   6
   4  -4   3 102.855 10.6448   8
   4  -4   3 106.170 8.35255   2
  -4  -4  -3 91.7871 7.54861   5
  -4  -4  -3 100.844 10.4207   3
  -4  -4  -3 110.037 11.9645   4
   4  -4   3 92.9416 7.28299   9
   4  -4   3 99.8163 9.48038   7
  -5  -4  -3 146.744 9.51330   5
  -5  -4  -3 122.220 10.3877   3
   5  -4   3 155.519 11.6709   6
  -5  -4  -3 137.933 12.2988   4
   5  -4   3 150.837 10.6309   2
   5  -4   3 147.342 12.1556   8
   5  -4   3 155.606 11.3009   7
  -6  -4  -3 74.6913 11.4532   3
   6  -4   3 78.0199 10.0694   6
   6  -4   3 90.0764 12.2051   8
   6  -4   3 76.5531 9.85738   7
  -6  -4  -3 73.1807 11.3300   4
   6  -4   3 71.5282 10.7129   2
   7  -4   3 25.5036 7.21417   6
   6  -5  -3 16.4532 6.54335   6
  -6  -5   3 9.00275 8.59120   4
   6  -5  -3 10.8190 6.47856   8
  -5  -5   3 149.436 11.4873   4
   5  -5  -3 153.232 11.9668   8
   5  -5  -3 158.253 14.0505   7
   5  -5  -3 149.154 13.3443   2
  -5  -5   3 155.581 12.6770   3
   5  -5  -3 129.628 11.9604   6
   4  -5  -3 65.9949 8.25224   8
   4  -5  -3 58.8408 9.30606   6
   4  -5  -3 71.0990 8.56033   2
  -4  -5   3 57.9315 9.17161   3
  -4  -5   3 58.7249 8.22802   4
   4  -5  -3 55.6116 8.09536   7
  -3  -5   3 351.849 13.9422   5
   3  -5  -3 318.295 14.2569   2
  -3  -5   3 328.059 14.9596   4
   3  -5  -3 311.371 14.6556   7
   3  -5  -3 303.219 13.8076   8
  -3  -5   3 337.225 16.9958   3
   3  -5  -3 312.558 16.4905   5
   3  -5  -3 300.817 16.3299   6
  -2  -5   3 116.719 9.96182   3
   2  -5  -3 102.040 7.26122   8
   2  -5  -3 128.767 10.2038   6
   2  -5  -3 121.186 8.06341   2
   2  -5  -3 124.856 10.1963   5
  -2  -5   3 105.636 8.56071   4
   2  -5  -3 133.563 8.64626   7
  -2  -5   3 108.056 8.11991   5
   1  -5  -3 372.586 13.7208   2
  -1  -5   3 368.930 15.4150   5
  -1  -5   3 354.747 13.6782   7
  -1  -5   3 349.119 16.5671   3
  -1  -5   3 366.002 15.8652   4
   1  -5  -3 360.617 13.9638   7
   1  -5  -3 385.174 17.1230   5
   1  -5  -3 361.926 16.5654   6
   1  -5  -3 359.866 12.7598   8
  -1  -5   3 369.415 14.7455   6
   0  -5  -3 185.525 12.1575   4
   0  -5   3 163.737 10.2745   6
   0  -5   3 173.451 10.7568   5
   0  -5  -3 178.476 11.2466   5
   0  -5   3 176.214 10.0970   9
   0  -5  -3 179.190 10.8919   6
   0  -5   3 151.867 8.56170   2
   0  -5  -3 185.576 8.30428   2
   0  -5   3 171.992 9.19102   7
   0  -5  -3 182.287 8.57915   7
   0  -5   3 173.574 10.1263   8
   1  -5   3 354.280 14.5310   7
  -1  -5  -3 379.590 15.4324   6
   1  -5   3 394.295 14.9148   9
  -1  -5  -3 371.711 12.1427   7
  -1  -5  -3 374.271 11.9100   2
   1  -5   3 382.269 14.5066   2
   1  -5   3 388.674 16.4350   8
  -1  -5  -3 375.136 16.4429   5
  -1  -5  -3 362.393 17.4907   4
   1  -5   3 382.028 16.5324   6
   2  -5   3 116.151 9.68034   6
  -2  -5  -3 125.584 8.07805   6
   2  -5   3 105.350 8.85023   8
  -2  -5  -3 127.080 9.25226   5
   2  -5   3 113.392 8.12613   2
   2  -5   3 109.821 7.46384   9
  -2  -5  -3 151.483 11.2992   4
   2  -5   3 124.498 8.86636   7
  -2  -5  -3 137.284 11.0694   3
  -3  -5  -3 292.792 14.3549   5
  -3  -5  -3 290.464 16.4096   4
   3  -5   3 314.502 14.7328   7
   3  -5   3 308.232 14.1074   2
  -3  -5  -3 311.090 16.7343   3
   3  -5   3 323.904 16.3515   6
   3  -5   3 289.855 15.3077   8
   4  -5   3 51.7378 8.31589   8
   4  -5   3 50.7409 8.49314   6
  -4  -5  -3 54.6818 7.54786   5
   4  -5   3 54.2337 7.70233   2
   4  -5   3 59.4684 8.48523   7
  -4  -5  -3 53.9640 8.90606   3
  -4  -5  -3 53.9962 9.29548   4
   5  -5   3 149.931 13.5149   7
   5  -5   3 150.003 12.9215   6
  -5  -5  -3 128.631 14.6245   4
   5  -5   3 138.456 12.4004   8
   6  -5   3 5.74250 5.73345   6
   6  -5   3 12.9250 6.80172   8
  -4  -6   3 516.339 22.4400   4
   4  -6  -3 557.637 25.1640   2
   4  -6  -3 545.497 24.7158   6
   4  -6  -3 545.009 22.4369   7
  -3  -6   3 46.5973 7.72097   4
  -3  -6   3 56.3521 9.78339   3
   3  -6  -3 47.1270 9.09865   5
   3  -6  -3 39.7183 8.20067   6
   3  -6  -3 56.1165 7.42286   2
   3  -6  -3 42.8660 7.15909   7
  -2  -6   3 96.9482 10.6364   4
   2  -6  -3 100.264 11.5431   5
   2  -6  -3 84.4003 8.93973   7
   2  -6  -3 90.4750 11.0942   6
  -2  -6   3 119.455 13.5741   3
  -2  -6   3 92.9116 8.63741   5
   2  -6  -3 98.0377 9.07510   2
   1  -6  -3 96.7765 11.2773   5
  -1  -6   3 109.536 9.81812   4
   1  -6  -3 107.117 11.1488   6
  -1  -6   3 104.603 9.41219   5
  -1  -6   3 105.735 8.76661   6
   1  -6  -3 99.7472 7.76500   7
   1  -6  -3 112.202 7.82785   2
   0  -6  -3 1072.69 29.8502   7
   0  -6  -3 1090.73 35.0487   5
   0  -6  -3 1100.10 33.9917   6
   0  -6   3 1023.07 33.7586   5
   0  -6   3 1025.97 32.8357   6
   0  -6   3 1007.80 32.2501   8
   0  -6   3 1047.86 30.2919   2
   0  -6  -3 1018.81 35.7186   4
   0  -6   3 1055.64 30.9170   7
  -1  -6  -3 102.210 8.99281   6
   1  -6   3 100.958 9.07368   8
   1  -6   3 113.132 8.12773   2
  -1  -6  -3 110.837 9.99027   5
  -1  -6  -3 99.7451 12.3593   4
   1  -6   3 107.420 8.36837   7
   1  -6   3 111.069 11.2368   6
  -2  -6  -3 114.130 13.2043   4
  -2  -6  -3 86.5247 10.3678   5
   2  -6   3 121.360 10.7570   2
   2  -6   3 108.923 12.1202   6
   2  -6   3 92.3700 10.6740   8
   2  -6   3 114.696 10.8162   7
  -2  -6  -3 108.490 13.6003   3
   3  -6   3 50.6192 7.55101   2
   3  -6   3 50.6739 9.01505   6
   3  -6   3 44.8512 7.59768   7
  -3  -6  -3 46.7585 7.93848   5
  -3  -6  -3 54.5881 9.59492   4
  -3  -6  -3 51.7056 10.1580   3
   3  -6   3 59.5958 9.20932   8
   4  -6   3 528.767 22.2190   7
  -4  -6  -3 495.811 27.1951   5
   4  -6   3 510.095 22.7830   8
   4  -6   3 552.968 24.5250   6
   5  -6   3 7.98394 5.43856   8
   3  -7  -3 -4.2819 4.23203   7
  -3  -7   3 0.92034 4.44293   4
  -2  -7   3 -5.8518 4.12724   4
   2  -7  -3 -1.9614 3.39647   2
   2  -7  -3 4.52309 4.62057   6
   2  -7  -3 3.93578 4.10506   7
   1  -7  -3 5.69775 4.88990   6
  -1  -7   3 8.28239 5.24514   5
   0  -7   3 -2.9062 3.48824   6
   0  -7  -3 6.49892 4.67904   6
   0  -7   3 1.78091 3.48872   7
  -1  -7  -3 7.07449 5.44660   5
   1  -7   3 5.29940 4.98616   6
   1  -7   3 8.04836 4.39851   7
   1  -7   3 8.41115 4.41236   2
  -1  -7  -3 -0.1424 3.89133   6
  -2  -7  -3 4.50012 4.83507   5
   2  -7   3 -1.7539 3.76343   2
   2  -7   3 2.77646 4.70317   6
   2  -7   3 3.07151 3.87226   7
   3  -7   3 3.98014 4.66295   7
  -3  -7  -3 10.7794 5.83454   5
   8   0  -4 104.671 11.4325   7
   8   0  -4 102.078 10.7699   2
   6   0  -4 431.034 15.0268   6
  -5   0   4 23.1401 3.41483   5
  -5   0   4 23.9081 4.71314   1
   5   0  -4 22.5264 3.75044   6
  -4   0   4 2086.35 50.6721   1
  -4   0   4 2132.47 47.9131   5
   4   0  -4 1985.22 50.1127   1
   4   0  -4 2079.43 49.0988   6
   3   0  -4 163.137 6.92697   6
  -3   0   4 156.416 7.38159   1
   3   0  -4 141.391 6.93434   1
  -2   0   4 4572.15 104.865   1
   2   0  -4 4743.62 105.047   1
   2   0  -4 4651.13 102.664   5
  -2   0   4 4830.86 102.668   5
   2   0  -4 4819.16 105.117   9
  -1   0   4 914.721 22.8341   9
   1   0  -4 926.298 21.7501   5
  -1   0   4 958.286 23.3509   1
   1   0  -4 919.725 22.8028   9
   0   0  -4 3138.99 67.3163   4
   0   0  -4 3033.71 69.0022   9
   0   0   4 3097.98 68.4457   8
   0   0  -4 3086.09 68.5038   8
   0   0   4 3000.32 68.9165   9
   1   0   4 908.144 21.8260   2
   1   0   4 950.691 21.4390   3
  -1   0  -4 929.427 23.0089   8
  -1   0  -4 925.939 21.2883   3
   1   0   4 930.784 22.9808   8
   1   0   4 920.676 22.0329   7
  -2   0  -4 4800.22 103.904   3
  -2   0  -4 4613.02 103.558   7
   2   0   4 4709.10 103.606   7
   2   0   4 4775.04 103.460   2
  -2   0  -4 4636.83 103.386   2
   2   0   4 4806.34 105.923   8
  -3   0  -4 151.644 6.33134   2
  -3   0  -4 154.824 7.29974   3
  -3   0  -4 151.376 6.80631   6
  -3   0  -4 163.475 6.68778   7
   3   0   4 151.752 6.33642   2
   3   0   4 150.455 6.49802   7
   4   0   4 2140.21 49.7399   2
  -4   0  -4 2107.69 51.4527   3
   4   0   4 2071.67 49.9809   7
   5   0   4 33.6899 4.44429   2
  -5   0  -4 29.4046 5.15970   3
   5   0   4 31.5687 4.63015   7
   6   0   4 447.033 16.4083   7
   6   0   4 449.531 16.1091   2
  -6   0  -4 448.687 18.2096   3
   7   0   4 7.25445 4.16198   7
  -7   0  -4 4.43348 4.38986   3
   7   0   4 2.73617 3.52739   2
   8  -1  -4 -7.4911 4.94996   7
   7  -1  -4 -1.0292 4.57529   7
   7  -1  -4 -0.5819 4.24867   2
  -7  -1   4 -2.8185 4.06266   3
  -6  -1   4 -4.1037 3.44761   3
   6  -1  -4 0.97650 3.39494   6
   5  -1  -4 6.60411 2.94668   1
  -5  -1   4 10.6272 4.58791   1
   5  -1  -4 4.06140 3.24037   6
  -5  -1   4 3.33772 3.83042   3
   5   1  -4 5.61782 2.10589   6
  -5   1   4 6.55079 3.09791   1
   4  -1  -4 15.1683 3.24803   6
   4  -1  -4 16.7114 3.00084   1
  -4  -1   4 15.6258 3.91298   1
  -4   1   4 14.4201 2.90564   1
  -4   1   4 17.8847 3.13941   5
   4   1  -4 20.8737 2.59864   6
   3  -1  -4 17.8462 2.99371   9
  -3  -1   4 19.5508 3.63945   1
   3  -1  -4 19.6220 2.97971   5
   3  -1  -4 19.6613 3.36737   6
  -3   1   4 22.7934 3.15815   5
   3   1  -4 16.4311 3.98909   1
  -3   1   4 24.4679 2.97373   1
  -2  -1   4 36.7982 4.28942   9
   2  -1  -4 34.2637 3.73411   6
   2  -1  -4 33.4221 3.03041   5
   2  -1  -4 32.8088 2.57673   9
  -2  -1   4 29.9804 3.63488   1
  -2   1   4 24.8374 2.84103   5
   2   1  -4 33.4322 3.95244   1
  -2   1   4 36.2037 2.89145   1
  -1  -1   4 102.469 5.15971   1
   1  -1  -4 96.3465 4.66170   5
  -1  -1   4 93.0916 3.13786   4
  -1  -1   4 96.4566 4.32170   3
   1  -1  -4 104.779 3.85667   9
  -1  -1   4 106.491 5.38778   9
   1   1  -4 101.562 5.21805   9
  -1   1   4 94.8710 4.54163   4
  -1   1   4 100.166 3.68253   9
  -1   1   4 101.469 4.73040   5
   1   1  -4 87.9908 4.78045   8
   1   1  -4 103.892 5.16494   1
   0  -1   4 1284.36 32.0119   9
   0  -1  -4 1303.77 31.2807   4
   0  -1   4 1341.72 32.2683   8
   0  -1  -4 1318.66 29.2431   8
   0  -1   4 1288.40 31.3584   1
   0  -1  -4 1324.77 31.8353   5
   0  -1   4 1291.20 29.0998   3
   0   1  -4 1315.29 32.2289   8
   0   1  -4 1350.26 31.1730   7
   0   1  -4 1320.13 30.9187   2
   0   1  -4 1291.63 29.0412   3
   0   1   4 1280.05 31.0814   4
   0   1  -4 1322.41 32.0291   9
   0   1  -4 1302.41 31.4279   1
   1  -1   4 88.1810 4.36757   7
  -1  -1  -4 103.165 4.79739   3
   1  -1   4 110.075 5.73891   9
   1  -1   4 96.0389 5.07946   8
  -1   1  -4 87.7964 5.01420   8
   1   1   4 104.615 4.63521   3
  -1   1  -4 104.385 4.66100   7
  -1   1  -4 93.8260 4.92323   6
   1   1   4 97.0406 3.95840   8
  -1   1  -4 85.9159 4.18781   2
   2  -1   4 33.3780 3.38327   7
  -2  -1  -4 33.8193 1.92994   7
   2  -1   4 39.8503 4.64529   8
  -2  -1  -4 36.3282 1.91480   2
  -2  -1  -4 37.7908 3.20952   3
   2  -1   4 30.6378 3.09763   2
   2   1   4 32.4774 1.82702   2
  -2   1  -4 37.2443 3.91600   6
   2   1   4 33.4180 1.85349   7
   2   1   4 35.5394 3.15621   3
  -2   1  -4 29.8510 3.11689   7
   3  -1   4 18.7447 3.12866   7
   3  -1   4 24.8040 4.66543   8
   3  -1   4 20.6252 3.16352   2
  -3  -1  -4 20.4932 3.29291   3
  -3   1  -4 18.2313 2.86366   2
   3   1   4 16.9826 2.10391   7
   3   1   4 17.9793 2.07028   2
   4  -1   4 18.9618 3.65360   7
   4  -1   4 20.0888 3.50144   2
  -4  -1  -4 23.1207 4.10197   3
  -4  -1  -4 17.1169 2.53002   6
   4   1   4 17.0692 2.54226   2
   4   1   4 15.1185 2.53736   7
   5  -1   4 8.38561 3.51726   2
  -5  -1  -4 10.1684 3.65950   3
   5  -1   4 9.83854 3.73874   7
   5  -1   4 4.46189 3.00305   1
   5   1   4 3.50843 2.48123   2
   5   1   4 3.98558 2.65806   7
   6  -1   4 1.46546 3.63454   7
  -6  -1  -4 -1.3264 3.02400   3
   6  -1   4 1.76988 3.46141   2
   6   1   4 0.23913 2.82334   7
   6   1   4 1.73630 2.71464   2
   7  -1   4 8.76231 4.37634   2
   7  -1   4 0.26198 3.91434   7
  -7  -1  -4 0.65841 3.52776   3
  -7   1  -4 -3.1180 3.72463   3
   8  -1   4 0.88211 4.42771   2
   8  -1   4 -1.5680 4.32915   7
  -7  -2   4 5.59946 4.87858   3
   7  -2  -4 3.92442 4.74248   2
   7  -2  -4 4.30182 5.51152   7
   7  -2  -4 8.44795 4.82477   6
   6  -2  -4 77.6783 8.66213   6
   6  -2  -4 87.7421 9.05747   2
  -6  -2   4 85.7553 10.2408   3
   6  -2  -4 72.3254 8.63630   7
   5  -2  -4 20.2151 5.22489   7
   5  -2  -4 24.1034 4.93938   6
   5  -2  -4 24.1805 5.36348   2
  -5  -2   4 23.2879 5.38596   3
  -4  -2   4 681.353 22.5265   3
   4  -2  -4 717.397 22.7693   6
   4  -2  -4 716.496 19.8224   9
  -4  -2   4 716.886 23.7793   1
  -4  -2   4 705.145 22.6699   4
  -4   2   4 700.957 18.4462   1
   3  -2  -4 69.0500 6.19698   6
   3  -2  -4 56.3382 3.73886   9
   3  -2  -4 77.1111 5.86704   5
  -3  -2   4 64.8418 6.89205   1
  -3  -2   4 64.9916 5.30232   4
  -3  -2   4 78.4190 6.04414   3
  -3   2   4 75.5742 4.02790   1
  -2  -2   4 50.8777 4.26642   3
  -2  -2   4 32.0963 4.60722   9
   2  -2  -4 42.5931 4.62011   5
  -2  -2   4 37.9625 3.24699   4
  -2  -2   4 43.2644 5.10078   1
   2  -2  -4 51.9693 5.42229   6
   2   2  -4 42.6609 3.04589   6
   2   2  -4 38.4995 2.35193   5
  -2   2   4 49.4226 5.45296   4
  -2   2   4 43.4408 3.95096   5
  -1  -2   4 91.4734 5.54819   1
  -1  -2   4 81.6890 4.61463   3
  -1  -2   4 83.4600 4.13965   4
   1  -2  -4 83.4708 5.56496   4
   1  -2  -4 79.0422 5.48219   6
   1  -2  -4 81.9989 5.29434   5
   1   2  -4 83.7852 4.14489   5
   1   2  -4 92.3354 4.52853   4
   1   2  -4 82.8787 4.39548   3
   1   2  -4 86.1477 4.72519   7
   1   2  -4 88.2990 4.58906   2
  -1   2   4 72.8193 4.98861   5
   1   2  -4 89.1139 5.41708   1
   1   2  -4 82.5799 4.62264   6
  -1   2   4 90.2653 5.35622   4
   0  -2  -4 1168.09 29.8806   5
   0  -2   4 1153.79 29.0231   7
   0  -2  -4 1141.22 29.3486   6
   0  -2   4 1138.25 29.7794   9
   0  -2   4 1185.26 29.1865   1
   0  -2  -4 1172.42 30.2881   4
   0  -2   4 1163.64 28.2091   3
   0  -2   4 1123.64 30.2832   8
   0  -2   4 1168.38 28.6991   2
   0   2  -4 1194.91 28.5308   4
   0   2  -4 1160.99 27.5449   3
   0   2   4 1135.61 30.1955   3
   0   2   4 1124.55 29.6278   4
   0   2  -4 1198.84 29.2172   1
   0   2   4 1148.07 30.0274   5
   0   2  -4 1207.40 29.3713   6
   0   2  -4 1171.37 29.9926   9
   0   2  -4 1170.53 28.9282   5
   0   2  -4 1168.07 28.5803   2
   0   2  -4 1200.74 30.4050   7
   1  -2   4 85.9246 5.52407   6
  -1  -2  -4 86.8264 5.79208   4
   1  -2   4 88.4942 5.53436   9
   1  -2   4 99.7985 5.96247   8
  -1  -2  -4 83.7048 5.43207   3
  -1  -2  -4 71.0092 2.85750   2
  -1  -2  -4 82.6671 5.33286   5
   1  -2   4 76.1158 4.26354   1
   1  -2   4 84.4106 4.85273   7
  -1  -2  -4 69.5262 2.90496   7
   1   2   4 95.0630 5.92660   4
  -1   2  -4 89.8457 5.68849   9
  -1   2  -4 95.6474 4.98911   2
   1   2   4 88.4802 5.29506   3
  -1   2  -4 87.7841 4.16266   3
   2  -2   4 49.5531 5.08552   6
   2  -2   4 42.2100 4.17961   2
   2  -2   4 45.3823 2.98832   1
  -2  -2  -4 37.8942 5.26821   4
  -2  -2  -4 41.4085 4.81948   3
   2  -2   4 36.7727 4.06664   7
   2  -2   4 52.0864 5.79518   8
   2  -2   4 43.0253 5.04174   9
   2   2   4 45.8101 4.91776   3
   3  -2   4 76.2014 5.91436   7
   3  -2   4 70.3456 6.16185   6
   3  -2   4 75.6799 6.80729   8
  -3  -2  -4 58.4285 7.08263   4
   3  -2   4 72.5581 5.50768   2
  -3  -2  -4 73.2071 5.67272   3
  -4  -2  -4 673.400 24.7743   4
   4  -2   4 684.652 22.0754   6
   4  -2   4 706.217 23.8647   8
  -4  -2  -4 655.575 17.1585   6
  -4  -2  -4 665.165 21.7980   3
   4  -2   4 722.488 21.8580   7
   4  -2   4 695.216 21.2014   2
   4   2   4 672.404 16.4057   7
   4   2   4 695.498 16.3247   2
   5  -2   4 29.1000 5.36137   7
   5  -2   4 25.2478 6.01529   8
  -5  -2  -4 21.6942 6.10621   4
   5  -2   4 24.6294 4.73543   2
  -5  -2  -4 30.0747 5.59356   3
   5  -2   4 17.4433 4.66465   6
   5   2   4 22.8066 2.86481   2
   5   2   4 22.9065 2.96652   7
   6  -2   4 74.5530 8.73880   7
   6  -2   4 87.0151 8.76838   2
   6  -2   4 104.606 12.1614   8
  -6  -2  -4 112.485 11.3137   3
   7  -2   4 1.78177 4.29893   7
   7  -2   4 -2.5511 3.82626   2
   7  -2   4 -0.2813 6.05827   8
  -7  -2  -4 2.63519 4.44951   3
   8  -2   4 20.3724 6.76003   7
  -7  -3   4 0.66179 5.10191   4
   7  -3  -4 -0.4608 4.48276   6
   7  -3  -4 -4.5501 4.47813   7
   6  -3  -4 138.443 11.2818   7
   6  -3  -4 170.715 12.3179   6
  -6  -3   4 146.505 11.5415   3
  -6  -3   4 157.596 11.8192   4
   6  -3  -4 159.432 11.0131   2
   5  -3  -4 36.3672 6.50850   2
   5  -3  -4 24.8106 5.96187   7
   5  -3  -4 26.1665 6.04006   6
  -5  -3   4 23.2966 5.49165   3
  -5  -3   4 29.3044 5.59716   4
  -4  -3   4 565.456 19.4293   4
  -4  -3   4 557.995 20.3634   3
   4  -3  -4 546.215 20.5175   6
  -4  -3   4 531.334 14.7088   5
   4  -3  -4 594.568 20.3330   7
  -4  -3   4 537.157 21.5713   1
   4  -3  -4 555.047 19.3095   2
   4  -3  -4 551.076 20.3260   5
  -3  -3   4 20.0456 4.43877   3
   3  -3  -4 14.9030 4.05939   2
  -3  -3   4 16.5680 4.65259   1
   3  -3  -4 13.0019 4.02699   7
  -3  -3   4 20.4300 3.78531   4
   3  -3  -4 18.9524 4.51369   6
  -3  -3   4 13.0960 2.34351   5
   3  -3  -4 16.4763 3.93898   5
   3   3  -4 18.1330 2.57451   6
  -3   3   4 20.6007 2.49810   1
  -2  -3   4 771.538 24.0845   1
   2  -3  -4 752.329 21.1110   8
   2  -3  -4 761.457 23.7359   5
   2  -3  -4 814.208 22.7534   7
   2  -3  -4 789.379 24.0616   6
  -2  -3   4 756.248 20.4052   5
  -2  -3   4 755.277 21.4721   4
  -2  -3   4 774.555 22.9197   3
   2  -3  -4 771.389 22.0020   2
   2   3  -4 786.872 20.9693   2
   2   3  -4 764.140 20.2327   5
   2   3  -4 762.131 22.7654   4
   2   3  -4 771.204 20.5834   6
  -1  -3   4 134.896 7.10887   3
   1  -3  -4 120.502 5.16316   8
   1  -3  -4 124.877 7.58027   5
  -1  -3   4 132.100 7.69204   9
   1  -3  -4 115.508 6.51167   7
  -1  -3   4 135.589 7.83391   8
   1  -3  -4 120.332 7.93000   4
  -1  -3   4 136.526 6.72137   4
   1  -3  -4 128.852 6.41884   2
   1  -3  -4 132.191 7.79965   6
  -1  -3   4 127.295 7.43319   1
   1   3  -4 122.956 5.95328   2
   1   3  -4 127.006 6.44751   3
   1   3  -4 122.859 6.28112   5
   1   3  -4 122.422 6.57652   4
   0  -3  -4 388.569 11.5734   7
   0  -3   4 367.800 12.4004   2
   0  -3   4 395.711 13.6050   6
   0  -3  -4 406.459 14.2700   5
   0  -3   4 398.776 14.4473   8
   0  -3   4 374.588 12.7191   7
   0  -3  -4 374.975 13.5131   6
   0  -3  -4 380.158 14.5996   4
   0  -3  -4 394.172 11.4029   2
   0  -3   4 400.615 13.3725   3
   0  -3   4 384.463 13.1416   1
   0  -3   4 373.249 13.5199   9
   0   3  -4 390.015 13.1279   4
   0   3  -4 394.910 13.1987   1
   0   3  -4 366.970 12.0346   3
   0   3  -4 393.781 13.3759   5
   1  -3   4 128.204 6.17760   1
  -1  -3  -4 114.312 4.52418   7
   1  -3   4 122.051 6.66602   7
   1  -3   4 121.810 6.39532   2
  -1  -3  -4 139.474 8.14074   4
   1  -3   4 128.637 7.76007   8
  -1  -3  -4 142.599 8.45413   3
  -1  -3  -4 141.489 7.11845   6
   1  -3   4 121.615 7.52465   6
   1  -3   4 130.498 7.17788   9
  -1  -3  -4 133.431 7.45055   5
  -1  -3  -4 118.789 4.44724   2
   1   3   4 130.488 4.38291   8
  -1   3  -4 131.842 6.43985   3
  -1   3  -4 133.310 7.38814   4
  -1   3  -4 123.624 6.05792   1
   2  -3   4 792.264 23.9323   6
   2  -3   4 768.631 22.1445   2
  -2  -3  -4 789.647 23.3815   5
   2  -3   4 773.412 23.8865   8
   2  -3   4 727.157 22.6085   9
  -2  -3  -4 788.089 25.3906   4
   2  -3   4 792.051 22.7964   7
  -2  -3  -4 752.094 20.8300   6
   2  -3   4 735.157 19.5203   1
  -3  -3  -4 13.5560 2.41196   6
  -3  -3  -4 15.1184 3.51755   5
  -3  -3  -4 16.5020 4.11792   3
   3  -3   4 20.1592 4.27830   9
   3  -3   4 17.7747 1.98871   1
   3  -3   4 19.0378 3.82945   2
   3  -3   4 20.2386 4.69864   6
   3  -3   4 18.3839 4.00862   7
  -3  -3  -4 15.6596 4.59071   4
   3  -3   4 17.4226 4.22809   8
   4  -3   4 521.314 19.4132   7
   4  -3   4 547.614 21.3892   8
  -4  -3  -4 534.331 19.9828   3
   4  -3   4 573.052 19.9243   9
  -4  -3  -4 555.776 19.5862   5
   4  -3   4 574.321 20.6334   6
   4  -3   4 544.874 18.9764   2
  -4  -3  -4 555.002 22.6607   4
  -4  -3  -4 533.333 15.9767   6
   5  -3   4 17.9188 5.10807   7
  -5  -3  -4 25.8652 5.73576   3
  -5  -3  -4 29.1204 6.97905   4
   5  -3   4 35.7628 5.79811   2
   5  -3   4 38.6467 6.88406   9
   5  -3   4 38.3205 6.75695   6
   5  -3   4 30.3351 6.65151   8
   6  -3   4 153.297 12.7588   8
   6  -3   4 170.013 11.9702   6
   6  -3   4 165.339 11.6554   7
   6  -3   4 143.411 10.6215   2
  -6  -3  -4 158.157 11.5107   3
  -6  -3  -4 174.664 14.1322   4
   7  -3   4 2.68811 6.49283   8
   7  -3   4 -1.8030 4.28544   7
   7  -4  -4 17.8064 7.78775   8
   7  -4  -4 10.2337 6.22178   6
  -6  -4   4 23.5284 7.73702   3
   6  -4  -4 8.81179 6.42185   8
   6  -4  -4 11.0013 5.35036   7
   6  -4  -4 15.7615 6.25537   6
  -6  -4   4 23.1924 6.42450   4
   5  -4  -4 35.1720 7.35251   6
   5  -4  -4 37.0312 6.85567   2
  -5  -4   4 33.8777 6.90489   3
   5  -4  -4 34.0763 7.39804   8
   5  -4  -4 30.2742 6.94257   7
  -5  -4   4 39.4023 6.52062   4
  -4  -4   4 166.078 9.89285   4
   4  -4  -4 157.902 9.79408   2
  -4  -4   4 171.389 11.1032   3
   4  -4  -4 157.895 10.3194   8
   4  -4  -4 157.870 11.1059   5
   4  -4  -4 163.050 10.2974   7
   4  -4  -4 157.712 11.7311   6
  -3  -4   4 88.7844 7.10836   4
   3  -4  -4 103.928 8.16600   7
  -3  -4   4 98.4525 8.45809   3
  -3  -4   4 115.201 10.2341   1
   3  -4  -4 96.9270 8.73042   6
   3  -4  -4 98.8289 7.33861   8
  -3  -4   4 97.0276 6.16572   5
   3  -4  -4 103.102 7.78446   2
   3  -4  -4 116.503 9.15543   5
  -2  -4   4 132.563 7.92581   4
  -2  -4   4 131.231 9.46948   1
  -2  -4   4 145.779 9.21365   3
   2  -4  -4 138.651 7.90229   2
   2  -4  -4 136.500 9.44342   6
   2  -4  -4 142.243 9.53777   5
   2  -4  -4 142.189 8.24724   7
   2  -4  -4 134.820 7.11977   8
  -2  -4   4 154.523 7.85849   5
   2   4  -4 138.678 7.32586   5
   1  -4  -4 190.689 7.52262   8
  -1  -4   4 195.865 9.76820   4
   1  -4  -4 208.533 11.0598   6
  -1  -4   4 199.891 10.4883   9
   1  -4  -4 186.951 11.2206   4
   1  -4  -4 216.508 11.2892   5
  -1  -4   4 209.166 10.7106   3
   1  -4  -4 197.665 8.92947   7
  -1  -4   4 213.009 10.9189   1
  -1  -4   4 208.574 9.75906   5
   1  -4  -4 191.242 8.64250   2
  -1   4   4 191.453 6.04293   9
   0  -4  -4 339.464 13.8636   6
   0  -4   4 345.270 14.2031   8
   0  -4  -4 362.095 11.8286   7
   0  -4   4 352.220 12.6884   2
   0  -4   4 357.113 13.8613   6
   0  -4   4 349.247 13.5605   1
   0  -4  -4 364.839 14.8868   5
   0  -4   4 368.308 14.1989   9
   0  -4  -4 347.526 15.5132   4
   0  -4   4 355.652 13.0299   7
   0  -4  -4 361.709 11.6023   2
   0   4   4 345.512 11.2222   9
   1  -4   4 195.349 9.41314   7
   1  -4   4 205.135 9.85522   9
  -1  -4  -4 192.823 10.3105   5
   1  -4   4 205.263 10.8761   6
  -1  -4  -4 198.360 9.60610   6
   1  -4   4 197.803 10.6595   8
   1  -4   4 195.378 8.89804   1
  -1  -4  -4 197.763 11.2838   4
  -1  -4  -4 196.294 6.78444   2
  -1  -4  -4 189.618 6.92254   7
   1  -4   4 207.028 9.33895   2
  -1   4  -4 199.835 8.77678   1
   1   4   4 195.469 6.49739   8
  -2  -4  -4 133.313 9.78638   3
   2  -4   4 145.468 9.66477   6
   2  -4   4 146.069 6.79296   1
  -2  -4  -4 144.499 10.1452   4
   2  -4   4 134.695 9.14102   8
   2  -4   4 141.368 8.64615   7
  -2  -4  -4 146.058 8.88756   5
  -2  -4  -4 151.781 7.86587   6
   2  -4   4 137.712 8.18602   2
   2  -4   4 150.551 8.50301   9
   2   4   4 133.177 6.24180   8
   3  -4   4 98.1015 7.61402   2
   3  -4   4 103.454 9.12215   6
   3  -4   4 108.558 8.91483   8
  -3  -4  -4 112.549 9.17964   3
  -3  -4  -4 100.836 6.20574   6
  -3  -4  -4 105.651 7.85915   5
   3  -4   4 98.8817 7.34108   9
  -3  -4  -4 107.210 9.60100   4
   3  -4   4 109.528 8.28732   7
   4  -4   4 168.394 10.3084   2
   4  -4   4 166.935 10.5130   7
   4  -4   4 172.559 11.7961   6
   4  -4   4 171.864 11.8757   8
   4  -4   4 148.244 9.68004   9
  -4  -4  -4 176.240 12.7621   4
  -4  -4  -4 172.038 11.5350   3
  -4  -4  -4 172.955 10.2939   5
   5  -4   4 30.4483 6.80189   6
  -5  -4  -4 26.2072 7.33040   4
  -5  -4  -4 42.2329 7.67718   3
   5  -4   4 37.2813 6.84626   2
   5  -4   4 49.8644 8.54035   8
  -5  -4  -4 38.0776 6.53371   5
   5  -4   4 33.1332 6.52130   9
   5  -4   4 36.0066 7.17823   7
   6  -4   4 17.4823 6.34736   7
   6  -4   4 25.7891 6.98203   6
   6  -4   4 15.5219 6.84307   8
  -6  -4  -4 15.5489 6.54822   4
   7  -4   4 10.2272 6.06113   6
   6  -5  -4 63.8732 11.5198   6
  -5  -5   4 80.6462 9.74897   4
   5  -5  -4 51.8362 8.30191   7
   5  -5  -4 68.8478 10.2676   6
  -5  -5   4 70.2408 10.3369   3
   5  -5  -4 66.8224 10.8934   2
  -4  -5   4 268.706 13.9048   4
   4  -5  -4 289.041 16.4282   8
   4  -5  -4 242.915 15.3981   5
   4  -5  -4 318.312 14.8024   2
  -4  -5   4 288.982 16.3197   3
   4  -5  -4 288.113 14.8163   7
   4  -5  -4 276.986 16.1997   6
   3  -5  -4 153.978 10.3092   7
   3  -5  -4 186.636 12.0592   8
   3  -5  -4 161.748 12.0349   5
   3  -5  -4 155.195 9.94821   2
   3  -5  -4 155.273 11.9564   6
  -3  -5   4 150.165 10.1178   4
  -3  -5   4 159.631 11.7162   3
  -2  -5   4 676.334 23.3882   4
  -2  -5   4 702.934 22.5957   5
  -2  -5   4 708.101 25.6916   3
   2  -5  -4 673.368 21.9038   2
   2  -5  -4 739.786 25.7797   6
   2  -5  -4 658.333 22.2545   7
   2  -5  -4 698.465 25.8730   5
   1  -5  -4 130.167 10.1101   5
   1  -5  -4 118.365 7.51008   2
  -1  -5   4 141.254 10.0747   3
  -1  -5   4 142.354 9.59476   4
   1  -5  -4 138.711 10.2423   6
   1  -5  -4 126.815 8.04529   7
  -1  -5   4 115.229 8.26916   6
  -1  -5   4 134.729 9.07266   5
   0  -5  -4 124.078 9.24115   6
   0  -5  -4 120.905 9.56764   5
   0  -5   4 145.952 8.41786   7
   0  -5   4 120.659 8.73575   6
   0  -5   4 152.292 9.78094   8
   0  -5  -4 116.800 10.1615   4
   0  -5   4 140.491 8.03668   2
   0  -5   4 137.943 9.09708   9
   0  -5  -4 114.203 6.65207   2
   0  -5  -4 121.525 7.08700   7
   1  -5   4 135.623 8.78511   9
   1  -5   4 129.478 9.86998   6
   1  -5   4 140.871 8.38262   2
  -1  -5  -4 128.600 9.75627   5
  -1  -5  -4 133.127 10.7846   4
  -1  -5  -4 127.833 8.95124   6
   1  -5   4 131.688 9.66656   8
  -1  -5  -4 142.655 6.25951   2
   1  -5   4 130.321 8.53363   7
  -1  -5  -4 128.218 6.30953   7
   2  -5   4 731.544 23.9558   7
   2  -5   4 733.964 26.0027   6
  -2  -5  -4 706.139 27.0841   4
   2  -5   4 703.450 23.1118   2
  -2  -5  -4 717.444 27.0243   3
  -2  -5  -4 678.184 24.4744   5
   2  -5   4 733.200 25.5566   8
  -2  -5  -4 735.096 22.7201   6
   2  -5   4 693.287 22.7259   9
   3  -5   4 169.498 12.3334   6
   3  -5   4 173.228 11.6833   8
   3  -5   4 167.646 9.73983   9
  -3  -5  -4 159.931 10.7373   5
  -3  -5  -4 190.550 13.1166   3
  -3  -5  -4 144.654 11.7494   4
   3  -5   4 142.997 9.69731   2
   3  -5   4 166.987 10.6654   7
   4  -5   4 297.925 14.6811   2
  -4  -5  -4 283.757 17.3530   4
   4  -5   4 322.253 15.7681   7
  -4  -5  -4 284.710 16.6908   3
  -4  -5  -4 293.574 14.6632   5
   4  -5   4 308.735 16.5259   8
   4  -5   4 282.376 16.1972   6
   5  -5   4 92.5963 12.0251   6
   5  -5   4 68.9327 10.1126   8
  -5  -5  -4 72.5157 11.5833   4
   5  -5   4 68.3318 9.34658   7
   6  -5   4 58.9043 12.8436   6
   6  -5   4 53.6678 10.3980   8
   4  -6  -4 8.13396 5.33065   7
  -4  -6   4 10.6488 10.4069   3
  -4  -6   4 7.50230 6.55193   4
   4  -6  -4 1.74804 5.33600   6
   3  -6  -4 2.51257 3.64065   2
  -3  -6   4 2.92822 5.33456   3
   3  -6  -4 5.20065 4.27444   7
   3  -6  -4 3.64175 4.82317   5
   3  -6  -4 2.63048 4.97243   6
  -3  -6   4 6.30227 4.37237   4
   2  -6  -4 17.9466 6.18110   6
   2  -6  -4 15.7800 6.14011   5
  -2  -6   4 23.4896 5.63209   5
   2  -6  -4 18.1910 5.10344   7
  -2  -6   4 25.3294 7.31860   3
  -2  -6   4 25.8742 6.08129   4
   2  -6  -4 16.0415 4.60871   2
  -1  -6   4 12.8132 4.59570   6
   1  -6  -4 12.3878 4.04534   7
   1  -6  -4 3.68177 3.20721   2
  -1  -6   4 6.24274 4.32890   4
   1  -6  -4 17.9876 5.77784   5
   1  -6  -4 8.67031 4.95560   6
   0  -6  -4 175.378 13.2350   4
   0  -6   4 194.546 12.2363   6
   0  -6   4 187.779 10.5100   2
   0  -6   4 171.917 11.6400   8
   0  -6   4 206.118 11.4066   7
   0  -6  -4 193.306 13.2019   5
   0  -6  -4 183.216 12.3757   6
  -1  -6  -4 7.32522 4.61986   5
   1  -6   4 8.57960 3.91068   7
   1  -6   4 8.37469 4.49792   6
   1  -6   4 9.69006 4.32884   9
   1  -6   4 10.9587 4.92822   8
  -1  -6  -4 12.6961 4.64198   6
   1  -6   4 19.2231 4.59917   2
  -1  -6  -4 10.5572 6.21870   4
  -2  -6  -4 19.6583 5.86428   5
   2  -6   4 7.96043 4.14783   2
   2  -6   4 17.9677 5.80139   8
   2  -6   4 21.1436 6.46409   6
   2  -6   4 8.29944 4.05265   7
  -2  -6  -4 19.7287 6.53167   4
   3  -6   4 2.27487 3.76397   2
  -3  -6  -4 6.09063 5.42427   3
   3  -6   4 0.66930 4.39371   8
  -3  -6  -4 2.32938 3.98135   5
  -3  -6  -4 9.97516 5.89032   4
   3  -6   4 1.04828 4.03592   7
   3  -6   4 4.36513 4.88156   6
   4  -6   4 1.03286 4.80927   6
   4  -6   4 7.78828 5.46795   8
  -4  -6  -4 6.47215 4.90276   5
   4  -6   4 11.2469 5.28227   7
   5  -6   4 1.99230 5.75560   8
   3  -7  -4 30.4012 7.09564   7
   2  -7  -4 66.9854 10.4151   6
   2  -7  -4 72.8204 11.7157   7
  -2  -7   4 66.1759 10.2283   4
   1  -7  -4 26.7413 7.02368   6
   0  -7  -4 131.470 11.5014   6
   0  -7   4 123.484 9.44581   7
   0  -7   4 144.732 11.6484   6
  -1  -7  -4 41.3725 8.00761   6
   1  -7   4 36.8864 6.91574   7
   1  -7   4 25.1765 5.86376   2
   1  -7   4 44.7205 8.57788   6
   2  -7   4 66.3625 9.05309   7
   2  -7   4 64.1270 9.91998   6
   3  -7   4 33.1022 11.0605   7
   8   0  -5 0.99967 5.56919   7
  -6   0   5 -1.1864 3.60375   1
   6   0  -5 -2.3287 2.67536   6
   5   0  -5 4.57857 2.61121   6
  -5   0   5 4.62832 3.24630   1
   4   0  -5 0.17779 1.88918   6
  -4   0   5 -0.0313 1.26325   5
  -4   0   5 4.46776 2.62601   1
  -3   0   5 15.0281 2.94692   1
  -3   0   5 11.9544 1.83011   5
   3   0  -5 16.9849 3.25044   1
  -2   0   5 0.59273 1.43842   1
   2   0  -5 0.66040 0.85412   5
   2   0  -5 2.04736 1.55492   1
  -2   0   5 0.92498 1.43194   9
   2   0  -5 -1.3861 1.31695   9
  -1   0   5 3.87766 1.49737   9
   1   0  -5 2.81752 1.39913   9
   1   0  -5 2.80784 1.38840   8
  -1   0   5 5.12480 1.79483   1
  -1   0   5 4.59173 0.92027   4
   0   0  -5 3.03173 0.98893   4
   0   0  -5 0.39661 1.27553   9
   0   0   5 1.44627 1.39051   9
   0   0   5 1.27890 1.19336   8
   0   0  -5 0.68703 1.17386   8
   1   0   5 3.45043 1.48025   8
  -1   0  -5 4.50373 1.14653   7
  -1   0  -5 3.79244 1.01912   3
  -1   0  -5 4.58573 1.56770   8
   1   0   5 3.41962 0.92146   3
  -1   0  -5 3.79957 1.10480   2
  -2   0  -5 0.30811 1.02946   2
  -2   0  -5 -0.0801 1.01263   3
   2   0   5 0.73676 1.11492   7
   2   0   5 0.52346 1.08103   2
   2   0   5 1.39739 2.05069   8
  -2   0  -5 1.05614 1.08276   7
   3   0   5 15.0079 2.44336   2
  -3   0  -5 9.13498 2.55989   3
  -3   0  -5 10.5947 2.12080   7
  -3   0  -5 7.93312 2.55117   6
   3   0   5 11.6032 2.43195   7
  -3   0  -5 11.8948 2.20878   2
   3   0   5 13.3654 3.68640   8
  -4   0  -5 0.10392 2.16602   3
   4   0   5 0.19090 1.83261   7
   4   0   5 -1.3728 1.68919   2
   5   0   5 3.94382 2.87233   7
  -5   0  -5 2.77051 2.89998   3
   5   0   5 2.84264 2.50204   2
   6   0   5 -3.7414 2.59297   7
  -6   0  -5 -1.0558 2.94967   3
   6   0   5 1.89763 2.89474   2
   7   0   5 -2.1039 3.52202   7
   7   0   5 1.27248 3.72619   2
  -7   0  -5 1.32684 4.08072   3
   8  -1  -5 42.7104 8.85005   7
  -7  -1   5 16.5106 6.19656   3
   7  -1  -5 3.22481 5.15619   7
  -6  -1   5 188.254 12.4590   1
  -6  -1   5 197.810 12.8297   3
   6  -1  -5 203.687 11.1747   6
  -6   1   5 196.603 10.4483   1
  -5  -1   5 73.5196 8.07207   1
   5  -1  -5 62.4953 6.61761   6
   5   1  -5 63.1525 4.65992   6
  -5   1   5 63.6719 6.91499   5
  -5   1   5 75.0735 6.09904   1
  -4  -1   5 926.463 27.3097   1
   4  -1  -5 908.875 26.1136   6
   4   1  -5 910.660 23.4146   6
  -4   1   5 938.294 24.8886   5
  -4   1   5 915.152 24.7638   1
   3  -1  -5 323.919 10.9924   9
   3  -1  -5 326.053 12.2223   6
  -3  -1   5 324.850 12.6986   1
   3  -1  -5 318.482 11.0501   5
  -3   1   5 323.617 10.9826   1
  -3   1   5 322.226 10.8665   5
   2  -1  -5 1276.59 31.3132   5
  -2  -1   5 1272.69 33.0522   9
  -2  -1   5 1246.73 32.6164   1
   2  -1  -5 1299.41 30.2309   9
   2   1  -5 1262.47 32.6488   1
  -2   1   5 1293.93 31.1128   5
  -2   1   5 1254.71 31.3701   1
  -1  -1   5 671.815 19.0517   9
   1  -1  -5 680.021 18.0292   5
   1  -1  -5 656.952 17.0094   9
   1  -1  -5 652.837 17.9061   4
  -1  -1   5 647.579 17.0796   3
  -1  -1   5 685.146 18.9460   1
  -1   1   5 690.107 16.8820   9
   1   1  -5 674.868 18.8487   1
   1   1  -5 678.960 18.9655   9
   1   1  -5 684.288 18.9429   8
   0  -1   5 173.771 4.81725   3
   0  -1  -5 183.951 5.59802   8
   0  -1  -5 181.198 6.86478   4
   0  -1   5 175.558 7.18538   1
   0  -1   5 180.731 7.58778   8
   0  -1   5 175.069 7.59417   9
   0   1  -5 176.002 7.61194   8
   0   1  -5 177.999 7.62140   9
   0   1  -5 152.854 6.51841   7
   0   1   5 192.049 6.85573   4
   1  -1   5 681.217 19.0393   8
  -1  -1  -5 691.293 19.4512   4
  -1  -1  -5 650.227 17.8060   3
   1  -1   5 647.731 19.3692   9
   1  -1   5 679.680 17.8899   7
   1  -1   5 653.405 17.5710   2
  -1   1  -5 649.172 17.4987   2
  -1   1  -5 677.214 17.9324   7
  -1   1  -5 663.240 19.0209   8
   1   1   5 689.238 16.7595   8
   2  -1   5 1337.80 31.8019   7
  -2  -1  -5 1316.86 34.5205   4
  -2  -1  -5 1266.24 29.0042   2
   2  -1   5 1288.50 33.5503   8
  -2  -1  -5 1278.43 31.5361   3
   2  -1   5 1255.90 31.2114   2
  -2  -1  -5 1273.36 29.1399   7
   2   1   5 1249.21 31.5921   3
  -2   1  -5 1275.84 31.3554   2
   3  -1   5 320.290 10.9746   2
  -3  -1  -5 313.522 11.4815   3
   3  -1   5 321.678 13.3187   8
   3  -1   5 318.793 11.2905   7
   3   1   5 313.429 9.07485   7
   3   1   5 314.167 8.92157   2
   3   1   5 310.001 11.6969   3
  -3   1  -5 309.280 12.1051   2
   4  -1   5 915.019 25.1350   2
  -4  -1  -5 928.812 26.3470   3
  -4  -1  -5 917.780 23.7531   6
   4  -1   5 939.507 25.8305   7
   4  -1   5 871.386 28.1706   8
   4   1   5 924.807 22.9743   7
   4   1   5 908.639 22.6564   2
   5  -1   5 73.2477 6.90106   2
  -5  -1  -5 69.5575 7.36552   3
   5  -1   5 75.4471 7.13030   7
   5  -1   5 71.4432 8.65197   8
   5   1   5 75.3273 5.02226   2
   5   1   5 65.5247 5.14452   7
   6  -1   5 200.099 10.5642   2
  -6  -1  -5 197.530 11.6579   3
   6  -1   5 193.553 10.8634   7
   6  -1   5 216.585 14.5645   8
  -6   1  -5 202.411 11.3304   3
   6   1   5 212.133 9.42059   7
   6   1   5 199.794 8.93463   2
  -7  -1  -5 17.2985 5.54653   3
   7  -1   5 8.37119 4.49890   2
   7  -1   5 10.9108 6.91049   8
   7  -1   5 17.1596 5.23662   7
  -7   1  -5 12.8476 5.22131   3
   8  -1   5 46.9934 10.9235   2
   8  -1   5 42.3660 7.78786   7
  -8   1  -5 61.9037 11.8267   3
   7  -2  -5 0.27669 4.76319   7
   7  -2  -5 -0.4396 4.29341   6
   7  -2  -5 -0.9124 4.36779   2
   6  -2  -5 121.131 11.4331   7
   6  -2  -5 126.601 10.0908   6
   6  -2  -5 121.671 10.8920   2
  -6  -2   5 130.880 10.6770   3
   5  -2  -5 22.5198 5.18281   6
  -5  -2   5 29.2390 5.55146   4
  -5  -2   5 31.6077 6.42204   3
  -5  -2   5 30.7439 6.55835   1
  -5   2   5 48.4807 4.87580   1
   4  -2  -5 277.312 12.6804   6
  -4  -2   5 272.663 12.7784   3
  -4  -2   5 284.605 12.2481   4
  -4  -2   5 289.452 13.8094   1
   4  -2  -5 288.881 12.3181   5
   4  -2  -5 283.575 10.1045   9
  -4   2   5 298.456 9.97335   1
   3  -2  -5 117.990 5.04620   9
  -3  -2   5 124.175 7.56370   3
  -3  -2   5 122.558 6.61674   4
  -3  -2   5 125.085 8.39054   1
   3  -2  -5 118.730 7.23298   5
   3  -2  -5 122.339 7.91735   6
  -3   2   5 140.512 6.01800   1
   2  -2  -5 1530.76 39.8131   6
  -2  -2   5 1587.31 40.3164   1
  -2  -2   5 1585.59 38.8765   3
  -2  -2   5 1609.85 40.7590   9
   2  -2  -5 1541.23 39.3969   5
  -2  -2   5 1517.41 36.7135   4
  -2   2   5 1537.06 39.5372   4
  -2   2   5 1620.66 39.3327   5
   2   2  -5 1533.50 35.1249   5
  -1  -2   5 223.245 9.46625   1
   1  -2  -5 227.058 9.54386   6
  -1  -2   5 230.250 7.52939   4
  -1  -2   5 238.704 10.0395   9
   1  -2  -5 218.776 9.30103   5
   1  -2  -5 237.603 9.83850   4
  -1  -2   5 248.703 10.3982   8
  -1  -2   5 237.439 8.37513   3
   1   2  -5 233.954 8.10278   3
   1   2  -5 211.290 7.64654   5
  -1   2   5 225.340 9.33196   5
   1   2  -5 241.426 8.68520   6
  -1   2   5 235.878 9.30470   4
   1   2  -5 234.262 9.63346   1
  -1   2   5 227.881 6.28100   9
   1   2  -5 230.413 7.71804   4
   1   2  -5 239.339 8.71200   2
   0  -2   5 15.2154 3.14785   9
   0  -2  -5 15.3394 3.09791   4
   0  -2   5 20.7400 3.07105   1
   0  -2   5 14.6484 3.17612   8
   0  -2  -5 9.52275 2.34605   5
   0  -2   5 18.4718 2.80576   7
   0  -2   5 22.0405 2.42564   3
   0   2   5 12.9628 2.81761   3
   0   2  -5 21.5055 2.78658   2
   0   2  -5 16.5749 2.47128   4
   0   2  -5 21.5205 3.15472   1
   0   2   5 14.0383 2.79161   4
  -1  -2  -5 226.266 9.74672   5
   1  -2   5 236.779 8.94525   7
   1  -2   5 221.163 9.63964   8
  -1  -2  -5 208.979 9.32220   3
   1  -2   5 227.627 8.62195   2
   1  -2   5 227.473 8.33520   1
  -1  -2  -5 215.495 9.90205   4
   1  -2   5 239.823 10.0502   9
   1   2   5 220.475 6.09337   8
   1   2   5 216.798 9.67871   4
  -1   2  -5 218.631 7.04543   3
  -1   2  -5 218.377 8.37865   2
   1   2   5 227.739 9.18208   3
  -2  -2  -5 1523.77 41.4092   4
   2  -2   5 1554.14 38.3533   2
   2  -2   5 1519.17 36.9096   1
  -2  -2  -5 1512.74 39.1864   3
   2  -2   5 1545.48 40.5218   8
   2  -2   5 1602.58 40.4814   9
   2  -2   5 1588.14 38.9814   7
   2   2   5 1608.41 41.4720   3
  -3  -2  -5 122.947 7.38211   3
   3  -2   5 130.474 7.14842   2
   3  -2   5 129.973 8.40359   9
   3  -2   5 121.237 7.27587   7
  -3  -2  -5 119.864 8.97492   4
   3  -2   5 144.223 9.15821   8
  -4  -2  -5 294.131 12.6525   3
   4  -2   5 284.277 11.9711   2
   4  -2   5 268.341 12.1795   7
   4  -2   5 277.260 13.9138   8
  -4  -2  -5 297.609 15.0143   4
   4   2   5 285.201 7.54494   7
   4   2   5 288.034 7.49453   2
   5  -2   5 26.5811 4.89457   2
   5  -2   5 29.4703 5.51916   7
  -5  -2  -5 34.6196 5.83055   3
  -5  -2  -5 32.7962 6.85505   4
   5  -2   5 43.3017 7.92810   8
  -6  -2  -5 112.619 13.0065   4
  -6  -2  -5 126.072 9.94603   3
   6  -2   5 142.435 12.5870   8
   6  -2   5 131.668 9.40726   2
   6  -2   5 140.665 10.0851   7
   7  -2   5 5.15155 6.60945   8
  -7  -2  -5 6.75170 4.91279   3
   7  -2   5 -1.8686 3.93277   2
   7  -2   5 -1.2959 4.33184   7
   8  -2   5 6.00902 5.33101   7
   7  -3  -5 -0.2412 4.73230   6
   7  -3  -5 -0.8642 4.95915   7
   6  -3  -5 82.5376 9.78813   7
  -6  -3   5 95.2065 10.5169   4
   6  -3  -5 90.3971 10.2906   6
  -6  -3   5 82.6778 10.6122   3
   6  -3  -5 69.5467 8.63831   2
   5  -3  -5 28.6957 6.03586   6
   5  -3  -5 16.8421 5.35786   7
  -5  -3   5 7.68146 5.19444   1
  -5  -3   5 18.4538 4.75527   4
   5  -3  -5 14.0284 4.75513   2
  -5  -3   5 13.1042 5.01841   3
  -4  -3   5 786.247 24.1246   4
   4  -3  -5 778.612 26.2677   6
   4  -3  -5 762.435 25.0741   7
  -4  -3   5 785.874 25.7679   3
   4  -3  -5 761.222 24.4520   2
  -4  -3   5 817.423 27.5862   1
   4  -3  -5 788.708 25.7329   5
  -4   3   5 803.761 20.0454   1
   3  -3  -5 34.8447 5.44005   7
   3  -3  -5 52.0284 6.36705   5
  -3  -3   5 39.4822 5.49090   3
  -3  -3   5 53.1206 7.46330   1
   3  -3  -5 40.9771 5.48295   2
   3  -3  -5 49.3034 6.46251   6
  -3  -3   5 41.1275 4.80091   4
   3   3  -5 41.3623 3.58528   6
  -3   3   5 47.9061 3.91365   1
  -2  -3   5 560.536 19.0952   1
   2  -3  -5 528.369 16.7693   2
   2  -3  -5 555.531 18.8744   6
  -2  -3   5 522.195 17.4816   3
  -2  -3   5 534.799 16.1356   4
   2  -3  -5 533.017 18.5443   5
  -2  -3   5 539.278 19.2058   9
   2  -3  -5 530.379 17.1960   7
   2   3  -5 541.818 17.2248   4
   2   3  -5 518.816 14.8919   5
   2   3  -5 543.843 17.1005   6
  -1  -3   5 73.7891 6.32937   8
  -1  -3   5 84.5863 5.20471   4
   1  -3  -5 85.0575 6.64652   6
   1  -3  -5 89.6007 6.97955   4
  -1  -3   5 87.4432 5.71058   3
   1  -3  -5 74.1545 5.40642   7
  -1  -3   5 82.9052 6.50693   9
   1  -3  -5 84.4351 6.41282   5
   1  -3  -5 81.8697 5.25810   2
  -1  -3   5 78.7295 6.27944   1
   1  -3  -5 74.7060 3.83574   8
   1   3  -5 79.9844 5.26051   4
   1   3  -5 79.3147 4.95499   3
   1   3  -5 85.5716 5.18669   5
   0  -3  -5 1893.19 43.7301   2
   0  -3   5 1808.95 45.4416   3
   0  -3  -5 1862.25 44.0072   7
   0  -3   5 1877.10 45.6633   2
   0  -3  -5 1804.81 48.1325   4
   0  -3  -5 1834.61 47.3639   5
   0  -3   5 1937.98 46.2458   7
   0  -3  -5 1908.94 46.9203   6
   0  -3   5 1866.49 47.8887   8
   0  -3   5 1945.40 46.4363   1
   0  -3   5 1899.81 47.3740   9
   0   3  -5 1927.89 46.3959   5
   0   3  -5 1898.24 44.4969   3
   0   3  -5 1851.45 45.6222   4
   0   3  -5 1930.30 46.4281   1
   1  -3   5 81.2617 5.66353   7
   1  -3   5 83.3273 6.14803   9
  -1  -3  -5 93.3129 6.44440   5
  -1  -3  -5 74.6807 3.56408   7
   1  -3   5 77.0892 6.18373   6
  -1  -3  -5 75.2556 6.29739   3
   1  -3   5 82.9962 5.48754   2
   1  -3   5 86.5116 5.27258   1
  -1  -3  -5 85.0570 6.81500   4
   1  -3   5 84.1966 6.57222   8
  -1  -3  -5 76.7084 5.63238   6
  -1  -3  -5 73.5010 3.46146   2
  -1   3  -5 82.0438 4.81241   3
  -1   3  -5 73.4384 4.95553   1
  -1   3  -5 74.5808 5.62798   4
  -2  -3  -5 527.196 16.0804   6
   2  -3   5 536.575 19.0281   8
   2  -3   5 561.583 18.9955   6
  -2  -3  -5 488.919 19.5502   4
   2  -3   5 555.394 17.2730   2
  -2  -3  -5 538.265 18.8263   3
   2  -3   5 537.314 15.2144   1
   2  -3   5 543.496 18.3605   9
   2  -3   5 535.071 17.6621   7
  -2  -3  -5 527.047 18.3382   5
  -3  -3  -5 31.3003 4.89135   5
  -3  -3  -5 41.3986 5.76867   3
   3  -3   5 36.3789 5.86335   8
  -3  -3  -5 36.5356 3.80070   6
  -3  -3  -5 39.5398 6.70458   4
   3  -3   5 32.5874 4.94574   2
   3  -3   5 43.2166 5.55930   7
   3  -3   5 45.9774 6.28626   9
   3  -3   5 36.9681 5.67537   6
   3  -3   5 42.5627 3.17697   1
   4  -3   5 780.512 26.0620   6
  -4  -3  -5 771.960 25.6797   5
  -4  -3  -5 762.077 20.2351   6
   4  -3   5 803.703 27.2074   8
   4  -3   5 793.719 25.0417   7
   4  -3   5 793.086 24.3494   2
  -4  -3  -5 783.892 25.8140   3
   4  -3   5 764.187 25.4073   9
  -4  -3  -5 776.677 28.3958   4
   5  -3   5 20.4557 6.63504   8
   5  -3   5 14.6119 5.15029   9
  -5  -3  -5 21.2418 6.28428   4
   5  -3   5 26.2416 5.60274   7
  -5  -3  -5 13.0979 4.72461   3
   5  -3   5 25.5331 5.26360   2
   5  -3   5 17.5832 5.03696   6
   6  -3   5 95.5158 9.90351   2
  -6  -3  -5 110.412 9.85442   3
   6  -3   5 119.026 12.8510   8
  -6  -3  -5 85.4163 12.2156   4
   6  -3   5 106.928 10.9799   7
   7  -3   5 -5.1686 4.87015   8
   7  -3   5 -9.2448 3.96618   7
   7  -4  -5 1.16347 5.27248   6
   6  -4  -5 10.5837 5.88194   6
   6  -4  -5 11.2561 5.91395   7
  -5  -4   5 18.7576 5.86172   3
   5  -4  -5 15.5603 5.98690   6
   5  -4  -5 20.4755 5.68095   7
  -5  -4   5 21.5709 5.23381   4
   5  -4  -5 22.2564 5.72975   2
   4  -4  -5 373.078 17.4113   6
  -4  -4   5 343.845 17.9204   1
  -4  -4   5 370.568 14.9045   4
   4  -4  -5 349.747 16.8280   5
   4  -4  -5 360.757 15.7285   8
   4  -4  -5 362.970 15.4456   2
   4  -4  -5 353.626 15.9891   7
  -4  -4   5 360.122 16.5216   3
  -3  -4   5 70.0442 8.94897   1
   3  -4  -5 50.8490 7.48804   6
   3  -4  -5 54.0003 6.27742   8
   3  -4  -5 51.2034 6.62220   7
   3  -4  -5 53.7633 6.47753   2
  -3  -4   5 57.2867 6.34947   4
   3  -4  -5 42.8535 6.87064   5
  -3  -4   5 49.2109 7.20151   3
   2  -4  -5 128.628 9.35944   5
   2  -4  -5 143.280 7.99023   2
   2  -4  -5 147.243 8.35336   7
  -2  -4   5 147.009 8.15671   4
   2  -4  -5 149.874 9.80101   6
   2  -4  -5 142.603 7.01959   8
  -2  -4   5 136.105 9.13487   3
  -2  -4   5 136.181 9.57386   1
   2   4  -5 127.540 7.03163   5
  -1  -4   5 45.9090 6.34422   9
  -1  -4   5 48.1220 5.73169   4
   1  -4  -5 43.9551 6.49876   4
   1  -4  -5 45.1576 6.16334   5
  -1  -4   5 48.5466 6.13140   3
  -1  -4   5 51.4742 6.64484   8
   1  -4  -5 54.6534 5.45481   2
   1  -4  -5 41.1600 3.31462   8
   1  -4  -5 50.1992 5.44720   7
   1  -4  -5 42.9570 5.89472   6
  -1  -4   5 49.8066 6.57820   1
   0  -4   5 94.9275 6.58905   7
   0  -4   5 102.369 6.46161   2
   0  -4  -5 87.6540 7.28629   5
   0  -4   5 82.4084 6.97705   8
   0  -4   5 87.3317 6.79874   6
   0  -4  -5 80.9128 4.96057   2
   0  -4  -5 95.5962 5.41977   7
   0  -4  -5 91.1730 7.02218   6
   0  -4   5 90.6767 7.04998   9
   0  -4  -5 90.6587 7.76093   4
   0  -4   5 88.1577 6.62136   1
   0   4   5 85.4639 4.73700   9
  -1  -4  -5 54.9670 5.97441   6
   1  -4   5 45.5963 5.33726   1
  -1  -4  -5 55.2228 7.60587   4
   1  -4   5 39.1831 4.80830   2
   1  -4   5 52.6787 6.24828   9
   1  -4   5 49.6860 6.85266   8
  -1  -4  -5 44.6274 3.22697   2
  -1  -4  -5 48.3211 6.32886   5
   1  -4   5 40.6152 5.03553   7
  -1  -4  -5 41.9483 3.29846   7
   1  -4   5 41.5810 5.98708   6
  -1   4  -5 51.9422 5.45110   1
  -2  -4  -5 154.434 10.6829   4
   2  -4   5 152.812 8.62184   2
   2  -4   5 134.482 6.80458   1
  -2  -4  -5 162.559 10.3525   3
  -2  -4  -5 158.209 8.17660   6
   2  -4   5 139.465 8.69559   9
   2  -4   5 145.662 8.88270   7
   2  -4   5 130.243 9.40965   8
  -2  -4  -5 133.073 8.73582   5
   2  -4   5 148.460 9.83459   6
   3  -4   5 43.1835 6.76080   8
  -3  -4  -5 43.6676 6.31190   5
  -3  -4  -5 45.2399 4.94707   6
   3  -4   5 34.1427 5.45555   7
   3  -4   5 48.8843 7.19354   6
   3  -4   5 45.6851 6.26952   9
   3  -4   5 49.0218 6.18703   2
  -3  -4  -5 46.6415 8.05491   4
  -3  -4  -5 56.2208 7.83794   3
   4  -4   5 404.336 18.4557   8
  -4  -4  -5 347.226 18.4306   4
  -4  -4  -5 358.615 16.1013   5
  -4  -4  -5 345.210 16.5742   3
   4  -4   5 309.818 15.0747   7
   4  -4   5 347.848 15.0865   2
   4  -4   5 352.156 15.5536   9
   4  -4   5 372.178 17.1916   6
  -5  -4  -5 22.7659 7.22358   4
   5  -4   5 18.7695 5.36730   7
   5  -4   5 20.9414 6.00895   6
  -5  -4  -5 23.8055 5.39049   5
  -5  -4  -5 19.2982 5.99185   3
   5  -4   5 20.4730 5.43656   9
   5  -4   5 26.8959 7.30543   8
   5  -4   5 15.2659 4.68252   2
   6  -4   5 14.2224 6.77135   8
   6  -4   5 3.12446 4.28922   6
   6  -4   5 20.8238 6.13345   7
  -5  -5   5 -2.3491 4.43390   3
   5  -5  -5 -1.0826 4.29459   7
   5  -5  -5 6.98577 5.36120   6
   4  -5  -5 65.7124 9.97209   6
   4  -5  -5 50.8995 7.81109   7
   4  -5  -5 50.2660 7.33580   2
  -4  -5   5 56.6610 9.27847   3
  -4  -5   5 49.4900 7.29668   4
   4  -5  -5 39.4171 7.94364   5
  -3  -5   5 27.1723 6.46654   3
   3  -5  -5 18.5712 4.86547   2
   3  -5  -5 17.7766 5.61599   5
   3  -5  -5 13.2965 4.94091   7
  -3  -5   5 16.6072 4.66134   4
   3  -5  -5 16.0354 5.55087   6
  -2  -5   5 65.2685 9.34890   1
   2  -5  -5 68.0584 9.25471   5
   2  -5  -5 58.3379 8.06018   6
   2  -5  -5 64.3075 7.15620   2
   2  -5  -5 68.1565 7.55810   7
  -2  -5   5 63.6676 8.84421   3
  -2  -5   5 55.6173 7.31656   4
  -1  -5   5 13.8042 4.90748   1
   1  -5  -5 15.1359 4.81286   6
   1  -5  -5 12.5404 4.68092   4
   1  -5  -5 15.1956 3.83733   7
  -1  -5   5 14.4021 4.85384   9
   1  -5  -5 15.5974 5.05461   5
  -1  -5   5 8.95510 4.25277   3
  -1  -5   5 24.2644 5.28865   4
   1  -5  -5 15.1006 3.78202   2
   0  -5  -5 24.0535 5.35143   6
   0  -5  -5 25.7385 4.00412   7
   0  -5   5 27.2641 5.10834   7
   0  -5   5 25.8375 5.19951   6
   0  -5   5 19.1994 5.09069   9
   0  -5  -5 22.8705 3.79294   2
   0  -5  -5 21.7412 5.57093   4
   0  -5  -5 19.0624 5.40745   5
   0  -5   5 15.5417 4.80383   8
   0  -5   5 17.2744 4.03890   2
   0  -5   5 29.1804 5.70703   1
   1  -5   5 23.7332 5.61989   8
   1  -5   5 16.5433 4.89836   6
  -1  -5  -5 12.1576 4.23156   5
   1  -5   5 17.6436 4.60946   9
  -1  -5  -5 24.9868 6.56305   4
   1  -5   5 17.9397 4.38969   1
  -1  -5  -5 12.7790 4.28983   6
   1  -5   5 15.4698 4.17920   7
   1  -5   5 18.3928 4.14105   2
   2  -5   5 50.2158 7.69693   6
  -2  -5  -5 67.5607 10.1300   3
   2  -5   5 59.5666 6.87594   2
   2  -5   5 60.9459 8.71135   8
  -2  -5  -5 52.8170 7.47404   5
  -2  -5  -5 63.9492 10.1064   4
   2  -5   5 65.5860 7.36890   7
   2  -5   5 72.8345 8.21788   9
  -2  -5  -5 77.0751 7.63692   6
  -3  -5  -5 7.48761 5.16111   4
   3  -5   5 12.1737 4.50930   2
   3  -5   5 10.1866 4.47648   7
  -3  -5  -5 16.5075 4.86920   5
   3  -5   5 8.16940 4.80436   8
  -3  -5  -5 16.1188 5.88946   3
   3  -5   5 12.9657 4.36765   9
   3  -5   5 8.08800 4.87132   6
  -4  -5  -5 51.3165 7.75459   5
   4  -5   5 54.5830 8.82652   6
   4  -5   5 45.0882 8.62966   8
  -4  -5  -5 52.5204 9.47211   3
   4  -5   5 56.9613 8.20581   7
   4  -5   5 47.4507 7.32582   2
  -4  -5  -5 40.0085 8.30211   4
   5  -5   5 7.37906 5.38454   8
   5  -5   5 5.16930 5.14048   6
   5  -5   5 5.30154 4.92888   7
  -5  -5  -5 8.12428 4.34006   5
   6  -5   5 23.4811 9.39010   8
   4  -6  -5 157.224 13.7589   6
  -4  -6   5 195.922 19.9941   3
   4  -6  -5 153.575 11.8359   7
   3  -6  -5 34.8906 12.9048   5
   3  -6  -5 35.3615 6.40938   2
   3  -6  -5 27.1568 6.47380   7
  -3  -6   5 34.3198 8.00984   3
   3  -6  -5 31.5382 7.45115   6
  -3  -6   5 35.4256 7.20640   4
   2  -6  -5 653.010 26.6905   5
  -2  -6   5 587.944 25.6903   3
  -2  -6   5 664.372 24.3862   4
   2  -6  -5 647.989 22.0796   2
   2  -6  -5 626.186 22.5753   7
   2  -6  -5 693.706 26.5818   6
   1  -6  -5 78.4069 10.4277   5
   1  -6  -5 65.7249 7.40383   7
   1  -6  -5 64.4068 9.48292   6
   1  -6  -5 67.3211 7.18619   2
   0  -6  -5 106.796 11.5936   5
   0  -6   5 121.707 8.74538   2
   0  -6   5 105.003 9.46304   9
   0  -6  -5 114.522 10.0804   6
   0  -6   5 109.598 8.73281   7
   0  -6   5 109.473 9.88901   8
   0  -6  -5 126.655 14.2582   4
   0  -6   5 120.365 9.80625   6
   1  -6   5 79.9561 9.85013   8
  -1  -6  -5 63.8896 9.28897   5
   1  -6   5 64.8241 7.83184   2
  -1  -6  -5 54.7500 8.03566   6
   1  -6   5 60.4713 7.76171   9
   1  -6   5 77.5834 9.79162   6
  -1  -6  -5 69.0734 11.0262   4
   1  -6   5 63.1198 8.05975   7
  -2  -6  -5 703.213 26.0126   5
   2  -6   5 667.232 26.2687   6
   2  -6   5 631.542 22.9315   2
   2  -6   5 634.781 25.5963   8
  -2  -6  -5 668.325 28.0573   4
   2  -6   5 657.627 23.9574   7
  -3  -6  -5 30.5320 9.13166   4
   3  -6   5 37.6815 8.13388   8
   3  -6   5 41.8147 8.24398   6
   3  -6   5 28.5432 6.47457   7
  -3  -6  -5 30.6946 6.76405   5
   3  -6   5 36.7980 6.78292   2
   4  -6   5 155.718 13.3008   8
   4  -6   5 146.878 12.0330   7
  -4  -6  -5 144.644 11.6365   5
   4  -6   5 138.805 14.5988   6
   5  -6   5 11.6871 6.51792   8
   3  -7  -5 16.8769 6.09412   7
   2  -7  -5 1.80095 5.05465   6
   1  -7  -5 16.6390 6.36908   6
   0  -7  -5 -2.4372 3.96642   6
   0  -7   5 0.22810 3.45598   7
  -1  -7  -5 15.9925 6.33213   6
   1  -7   5 5.27891 5.26973   8
   1  -7   5 20.9766 6.09170   7
   1  -7   5 13.0650 4.88797   2
   1  -7   5 22.0850 6.43669   6
   2  -7   5 3.17093 4.92231   6
   2  -7   5 3.16683 4.21265   7
   2  -7   5 1.78546 4.95968   8
   3  -7   5 7.16433 5.60572   8
   6   0  -6 439.814 15.8845   6
  -6   0   6 443.758 17.7821   1
  -5   0   6 95.3778 7.56301   1
   5   0  -6 110.598 7.13020   6
  -4   0   6 1336.76 30.6448   5
  -4   0   6 1273.61 34.4941   1
   4   0  -6 1274.69 33.3820   6
   3   0  -6 208.746 6.89624   5
   3   0  -6 203.584 9.26411   1
  -3   0   6 211.311 9.31429   1
  -2   0   6 5477.76 125.930   1
  -2   0   6 5610.02 125.670   9
   2   0  -6 5678.23 123.001   5
   2   0  -6 5799.71 125.639   9
   1   0  -6 45.2612 3.65505   9
  -1   0   6 54.1553 3.93648   9
   1   0  -6 53.1516 3.78831   8
  -1   0   6 42.1398 2.17404   4
  -1   0   6 45.4723 3.97041   1
   0   0   6 635.331 17.5115   8
   0   0  -6 637.930 18.4442   9
   0   0   6 640.663 18.3284   9
   0   0  -6 661.144 16.1488   4
   0   0  -6 645.483 17.6803   8
   1   0   6 43.5020 3.55679   8
  -1   0  -6 43.1024 2.51738   3
  -1   0  -6 44.5502 2.97342   2
  -1   0  -6 39.6196 2.98753   7
  -1   0  -6 47.2767 3.75850   8
   1   0   6 41.3106 2.29305   3
   2   0   6 5621.69 122.915   2
  -2   0  -6 5564.24 123.119   7
   2   0   6 5634.52 125.487   8
   2   0   6 5582.78 123.119   7
  -2   0  -6 5558.47 122.840   2
  -2   0  -6 5652.43 122.532   3
   3   0   6 210.449 7.79936   2
  -3   0  -6 204.268 7.66386   2
   3   0   6 216.222 10.3155   8
   3   0   6 212.485 8.03296   7
  -3   0  -6 202.467 8.11369   3
   4   0   6 1295.03 37.2293   8
  -4   0  -6 1345.20 34.5650   3
   4   0   6 1343.26 33.0970   2
   4   0   6 1323.90 33.4268   7
  -4   0  -6 1357.27 33.3839   2
   5   0   6 96.9114 6.64912   7
   5   0   6 103.989 6.51683   2
  -5   0  -6 101.609 7.43441   3
   6   0   6 428.846 15.8148   7
   6   0   6 422.505 15.2499   2
  -6   0  -6 439.216 17.4677   3
  -7   0  -6 20.2899 5.56180   3
   7   0   6 23.4861 6.60339   7
   8  -1  -6 0.04069 5.80978   7
  -7  -1   6 9.31387 5.71252   3
  -6  -1   6 0.55874 3.60916   3
  -6  -1   6 -1.6630 3.86092   1
   6  -1  -6 5.65004 3.65587   6
  -6   1   6 -0.4152 3.04556   1
   5  -1  -6 44.4962 6.04699   6
  -5  -1   6 74.8701 8.32310   1
  -5   1   6 54.2683 6.02783   1
   5   1  -6 75.6204 5.18416   6
  -4  -1   6 0.44365 2.74888   1
   4  -1  -6 3.35156 2.67570   6
  -4   1   6 5.42522 2.46464   1
  -4   1   6 5.31776 2.19688   5
  -3  -1   6 90.5421 6.50001   1
   3  -1  -6 90.0361 5.25001   9
   3  -1  -6 96.4061 5.52119   5
   3  -1  -6 83.8428 6.08298   6
  -3   1   6 93.9007 5.79249   1
  -3   1   6 85.5190 5.16715   5
  -2  -1   6 17.3902 3.38109   1
   2  -1  -6 24.0289 3.14110   5
  -2  -1   6 33.1825 4.48500   9
   2  -1  -6 23.3475 2.80894   9
  -2   1   6 28.3665 3.69192   1
  -2   1   6 24.1062 3.05511   5
   2   1  -6 28.1816 3.96398   1
  -2   1   6 26.7133 3.00073   9
  -2   1   6 22.7870 3.11338   4
  -1  -1   6 39.1859 4.19429   1
   1  -1  -6 42.5790 3.43274   4
   1  -1  -6 46.2021 3.39034   9
  -1  -1   6 45.8527 4.19896   9
   1  -1  -6 38.2055 3.37389   5
  -1   1   6 45.9864 3.14356   9
   1   1  -6 45.6656 4.02197   1
  -1   1   6 40.1411 3.05752   4
   0  -1   6 677.917 20.0021   9
   0  -1  -6 698.271 18.7041   4
   0  -1   6 692.103 15.8990   3
   0  -1  -6 706.291 17.3897   8
   0  -1   6 723.327 20.1026   8
   0  -1   6 706.249 19.6030   1
   0   1  -6 663.327 18.5739   2
   0   1  -6 691.910 20.1620   8
   0   1   6 703.965 18.7985   9
   0   1   6 658.937 17.1763   8
   1  -1   6 42.4263 3.81469   2
   1  -1   6 46.0188 4.18763   8
   1  -1   6 55.4165 5.76222   9
  -1  -1  -6 43.6772 4.64946   4
   1  -1   6 35.2191 3.61847   7
  -1  -1  -6 43.1843 3.53023   3
  -1   1  -6 43.4033 3.31626   2
   1   1   6 37.7804 3.03542   3
   1   1   6 41.3163 2.93648   8
  -2  -1  -6 23.4600 2.18525   7
   2  -1   6 24.5065 3.99904   8
   2  -1   6 29.3553 3.47554   7
  -2  -1  -6 27.1338 1.97699   2
  -2  -1  -6 26.1183 3.24072   3
   2  -1   6 29.2006 3.44230   2
  -2  -1  -6 22.2715 4.09114   4
  -2   1  -6 29.5675 3.51864   2
   2   1   6 21.9712 3.23009   8
   3  -1   6 87.3186 7.13022   8
  -3  -1  -6 86.3106 5.60838   3
  -3  -1  -6 83.9787 3.96731   2
   3  -1   6 83.6487 5.34847   2
   3  -1   6 81.0028 5.51197   7
  -3  -1  -6 88.3678 4.12850   7
   3   1   6 84.1915 4.04578   7
   3   1   6 93.5894 5.82207   3
   3   1   6 85.9711 3.99010   2
  -4  -1  -6 4.14450 2.67138   3
   4  -1   6 4.03783 2.59296   7
   4  -1   6 6.34556 4.11415   8
   4  -1   6 5.12222 2.49838   2
   4   1   6 0.91743 1.62517   2
   4   1   6 3.87125 1.79375   7
   5  -1   6 61.4277 8.56239   8
   5  -1   6 54.3190 5.85794   2
  -5  -1  -6 62.4232 7.29479   3
   5  -1   6 61.9188 6.68538   7
   5   1   6 62.4060 4.54332   2
   5   1   6 51.8182 4.72647   7
  -5   1  -6 55.5424 6.49362   3
   6  -1   6 3.90154 3.42466   2
   6  -1   6 -4.8346 4.30403   8
  -6  -1  -6 2.61758 3.66075   3
   6  -1   6 -4.7519 3.05705   7
  -6   1  -6 1.09654 3.05069   3
  -7  -1  -6 15.2328 5.36335   3
   7  -1   6 0.23379 3.83968   7
   7  -1   6 4.13864 3.96113   2
   7  -1   6 2.10103 6.46169   8
  -7   1  -6 10.1252 4.85633   3
  -8   1  -6 3.57045 4.96966   3
   7  -2  -6 12.4771 5.48745   6
   7  -2  -6 12.7666 6.16816   7
  -6  -2   6 161.961 12.8025   1
   6  -2  -6 169.177 11.3567   6
  -6  -2   6 190.420 12.7209   3
   5  -2  -6 22.4459 5.21209   6
  -5  -2   6 9.97329 4.57061   3
  -5  -2   6 20.2958 5.57096   1
  -5  -2   6 16.4347 4.38439   4
  -5   2   6 23.1622 3.81376   1
  -4  -2   6 156.537 9.63361   3
   4  -2  -6 155.775 8.38202   9
  -4  -2   6 162.340 8.54056   4
   4  -2  -6 163.365 8.95981   5
   4  -2  -6 148.345 9.40242   6
  -4  -2   6 161.816 10.2087   1
  -4   2   6 163.557 7.45307   1
  -3  -2   6 56.9678 6.35738   3
   3  -2  -6 53.0006 3.40347   9
  -3  -2   6 51.3075 4.26447   4
   3  -2  -6 76.9759 5.85942   5
  -3  -2   6 50.6105 6.26215   1
   3  -2  -6 51.7028 5.98783   6
  -3   2   6 61.0432 4.58358   1
  -2  -2   6 1336.89 35.8919   9
   2  -2  -6 1330.41 34.9999   6
  -2  -2   6 1353.39 33.6159   3
   2  -2  -6 1326.25 34.4763   5
  -2  -2   6 1261.01 30.9254   4
  -2  -2   6 1348.37 35.3552   1
   2   2  -6 1315.06 29.9924   5
  -2   2   6 1225.38 37.1737   5
  -2   2   6 1362.78 34.8071   4
   1  -2  -6 69.8815 5.18534   5
  -1  -2   6 81.9048 4.55683   3
  -1  -2   6 85.0684 5.94818   9
  -1  -2   6 75.3974 5.56432   1
   1  -2  -6 83.1922 5.82268   4
  -1   2   6 74.9495 5.35560   5
  -1   2   6 82.7804 5.26251   4
   1   2  -6 74.1746 4.21291   5
  -1   2   6 84.0227 3.59677   9
   1   2  -6 68.3011 4.71041   2
   1   2  -6 81.9288 3.87155   4
   0  -2   6 62.1733 5.21249   9
   0  -2  -6 56.1219 4.85536   5
   0  -2   6 57.4775 4.54927   1
   0  -2   6 67.3542 5.52821   8
   0  -2  -6 66.0590 5.08089   4
   0  -2   6 59.4426 3.26983   3
   0   2  -6 56.4468 3.53258   4
   0   2  -6 60.9646 4.65236   1
   0   2  -6 57.5184 2.97003   3
   0   2   6 58.9784 4.91955   3
   0   2   6 63.3921 4.70021   4
   0   2  -6 64.8043 4.35739   2
   1  -2   6 86.2628 5.25340   2
  -1  -2  -6 76.4486 6.00731   5
  -1  -2  -6 87.0872 5.86478   3
   1  -2   6 79.7153 6.08642   9
   1  -2   6 95.0068 6.51268   8
   1  -2   6 85.9991 5.15027   1
   1  -2   6 83.1170 5.34048   7
  -1  -2  -6 81.6069 6.13421   4
   1   2   6 80.3234 5.78814   4
  -1   2  -6 77.5667 3.32046   3
   1   2   6 73.7592 2.99030   8
   1   2   6 74.4556 5.23047   3
   2  -2   6 1386.81 36.8537   9
  -2  -2  -6 1324.91 35.1650   3
   2  -2   6 1324.22 34.1000   2
   2  -2   6 1345.87 33.4787   1
  -2  -2  -6 1307.09 37.2616   4
   2  -2   6 1395.93 36.6505   8
   2  -2   6 1346.21 34.5851   7
   2   2   6 1383.56 32.6476   8
  -3  -2  -6 63.3733 5.57705   3
  -3  -2  -6 58.2159 7.45380   4
   3  -2   6 57.2145 6.75844   9
   3  -2   6 57.4431 6.63728   8
   3  -2   6 56.3485 5.77954   7
   3  -2   6 52.2797 5.31036   2
  -4  -2  -6 153.089 8.94936   3
   4  -2   6 163.881 8.76842   2
   4  -2   6 140.894 10.1244   8
   4  -2   6 166.785 9.19301   7
  -4  -2  -6 176.230 11.7321   4
   5  -2   6 20.2154 5.86894   8
  -5  -2  -6 17.9064 4.69682   3
   5  -2   6 18.0097 4.28926   2
  -5  -2  -6 15.8798 5.13408   4
   5  -2   6 22.1772 5.00711   7
   6  -2   6 154.417 12.6730   8
  -6  -2  -6 146.707 10.7931   3
  -6  -2  -6 169.368 13.8260   4
   6  -2   6 180.355 10.9576   2
   6  -2   6 166.821 11.1557   7
   7  -2   6 13.1619 7.23007   8
  -7  -2  -6 15.3078 5.31166   3
   7  -2   6 19.0763 6.12078   7
   7  -2   6 16.0242 5.51360   2
   8  -2   6 5.81064 5.49451   7
   7  -3  -6 6.98264 5.51773   6
   7  -3  -6 8.75468 5.87741   7
   6  -3  -6 189.312 13.1030   6
   6  -3  -6 185.216 12.2302   2
   6  -3  -6 180.981 12.8477   7
  -6  -3   6 193.193 13.1832   3
  -5  -3   6 23.7015 5.99112   3
   5  -3  -6 8.79488 4.59962   2
  -5  -3   6 15.2337 5.95724   1
   5  -3  -6 7.00165 4.64123   7
   5  -3  -6 14.7148 5.14766   6
  -5  -3   6 14.3009 4.20906   4
  -4  -3   6 175.559 9.17965   4
  -4  -3   6 178.031 10.7486   3
   4  -3  -6 197.803 11.7906   6
   4  -3  -6 197.560 11.1612   5
  -4  -3   6 189.332 12.0346   1
   4  -3  -6 187.986 10.8831   7
  -4   3   6 200.328 7.77583   1
   3  -3  -6 97.1604 8.19559   6
  -3  -3   6 89.7586 7.99015   1
   3  -3  -6 97.2423 7.56748   5
  -3  -3   6 77.8008 5.37885   4
  -3  -3   6 85.5158 6.98994   3
   3   3  -6 86.2379 5.23455   6
  -3   3   6 87.1063 5.54159   1
  -2  -3   6 1831.27 44.3911   4
  -2  -3   6 1901.13 46.7636   3
   2  -3  -6 1914.06 48.4531   6
   2  -3  -6 1769.94 47.8147   5
  -2  -3   6 1843.07 48.8686   9
  -2  -3   6 1939.60 48.8828   1
   2   3  -6 1823.72 43.3447   5
  -1  -3   6 33.0593 3.78783   4
  -1  -3   6 29.0387 4.70486   1
   1  -3  -6 35.7104 5.42831   4
   1  -3  -6 33.4651 4.71071   6
  -1  -3   6 32.1209 4.11322   3
  -1  -3   6 34.2219 5.21552   8
   1  -3  -6 23.6252 4.14564   5
   1  -3  -6 22.7436 2.31186   8
  -1  -3   6 29.9012 4.93136   9
   1   3  -6 30.4958 3.78049   4
   1   3  -6 33.4090 3.90736   3
   1   3  -6 27.3827 3.51767   5
   0  -3  -6 17.4829 3.95146   4
   0  -3  -6 21.9166 2.91886   7
   0  -3  -6 16.8426 3.49035   6
   0  -3  -6 19.9418 3.81079   5
   0  -3   6 21.5433 3.71302   7
   0  -3   6 21.2742 3.71531   1
   0  -3   6 22.6746 3.38752   3
   0  -3   6 27.3236 4.78040   8
   0  -3   6 17.9479 3.89414   9
   0   3  -6 18.4882 2.73992   3
   0   3  -6 18.4270 3.09932   4
   0   3  -6 15.8465 3.15813   5
  -1  -3  -6 29.3464 4.21078   6
  -1  -3  -6 27.8962 5.04161   3
   1  -3   6 30.0509 4.72022   8
  -1  -3  -6 27.3890 2.51027   2
   1  -3   6 24.0178 3.51527   1
  -1  -3  -6 21.4077 2.35087   7
  -1  -3  -6 25.7418 4.53543   4
   1  -3   6 29.7884 4.08106   7
   1  -3   6 32.8314 5.03255   9
  -1  -3  -6 34.3671 4.92139   5
   1  -3   6 30.0241 4.05782   2
  -1   3  -6 31.1881 3.26495   3
  -1   3  -6 28.6398 3.97011   1
  -1   3  -6 28.3813 4.17988   4
   2  -3   6 1846.11 43.8904   1
   2  -3   6 1827.97 47.7447   9
  -2  -3  -6 1852.06 48.1156   5
   2  -3   6 1867.06 46.4044   7
  -2  -3  -6 1840.56 48.0474   3
  -2  -3  -6 1781.52 49.4760   4
   2  -3   6 1826.14 45.7257   2
   2  -3   6 1819.33 48.2983   8
  -2   3  -6 1829.51 44.0155   3
  -3  -3  -6 89.1055 7.46950   3
   3  -3   6 82.6539 4.87047   1
   3  -3   6 80.3602 7.30571   9
   3  -3   6 89.2262 7.12877   7
  -3  -3  -6 89.4473 7.61154   5
   3  -3   6 86.3665 6.60894   2
   3  -3   6 91.6770 8.08364   8
  -3  -3  -6 84.6721 9.54630   4
   4  -3   6 171.531 11.8541   8
   4  -3   6 192.149 11.3769   9
  -4  -3  -6 188.597 11.1434   3
   4  -3   6 176.073 9.92835   2
  -4  -3  -6 175.954 12.4215   4
   4  -3   6 177.849 10.4508   7
  -5  -3  -6 15.5244 5.04203   3
   5  -3   6 22.1558 5.58318   7
   5  -3   6 20.9640 6.68320   8
   5  -3   6 11.8615 4.38979   2
  -5  -3  -6 14.4299 5.70390   4
   5  -3   6 9.71474 5.14633   9
   6  -3   6 185.211 13.6022   9
   6  -3   6 209.828 12.1893   2
  -6  -3  -6 183.663 15.0441   4
   6  -3   6 186.960 12.3172   7
   6  -3   6 177.700 14.0438   8
  -6  -3  -6 196.043 12.9650   3
   7  -3   6 6.83753 5.20076   7
   7  -3   6 4.11724 6.39386   8
   7  -4  -6 0.20571 5.75280   6
   6  -4  -6 42.1557 8.25320   6
   6  -4  -6 34.0959 7.35764   7
   5  -4  -6 11.5729 5.48813   7
   5  -4  -6 9.04839 5.16789   6
   5  -4  -6 3.32039 4.81274   2
  -5  -4   6 1.81264 4.76944   1
  -5  -4   6 8.74727 4.77582   3
   4  -4  -6 129.028 9.38261   2
   4  -4  -6 123.812 10.4026   6
   4  -4  -6 117.088 9.90927   5
  -4  -4   6 129.501 10.0294   3
  -4  -4   6 133.313 8.42663   4
  -4  -4   6 132.511 11.4467   1
   4  -4  -6 137.569 9.77978   7
   3  -4  -6 22.5620 4.99555   2
  -3  -4   6 29.2673 5.83259   3
  -3  -4   6 19.3931 4.01739   4
   3  -4  -6 25.9674 5.52754   7
  -3  -4   6 28.8770 6.73254   1
   3  -4  -6 34.0689 5.19818   8
   3  -4  -6 28.7560 5.79562   5
   3  -4  -6 18.8577 5.00751   6
   2  -4  -6 104.149 8.53840   6
  -2  -4   6 117.192 8.22766   3
   2  -4  -6 105.552 7.42811   7
  -2  -4   6 121.898 9.36804   9
   2  -4  -6 96.7020 6.85606   2
  -2  -4   6 100.869 6.86792   4
   2  -4  -6 105.059 6.00303   8
  -2  -4   6 95.5401 8.43458   1
   2  -4  -6 102.118 8.52532   5
   2   4  -6 103.345 6.26090   5
  -1  -4   6 65.8321 7.64217   1
   1  -4  -6 79.0347 8.66589   5
  -1  -4   6 67.3751 7.96058   8
   1  -4  -6 66.3678 3.39059   8
   1  -4  -6 61.9359 6.02031   7
  -1  -4   6 72.0962 5.74860   4
   1  -4  -6 61.5952 7.42622   6
   1  -4  -6 58.6587 5.53933   2
  -1  -4   6 65.6237 7.51247   9
   1  -4  -6 81.8510 9.48899   4
  -1  -4   6 73.5706 7.47527   3
   0  -4  -6 406.744 15.6891   6
   0  -4  -6 367.191 12.4901   7
   0  -4  -6 387.747 16.1853   5
   0  -4   6 378.930 14.5093   7
   0  -4   6 403.280 14.5296   2
   0  -4   6 393.277 14.9499   1
   0  -4  -6 401.138 12.4845   2
   0  -4   6 416.074 16.5259   8
   0  -4  -6 407.122 17.3703   4
   0  -4   6 382.705 15.6815   9
   1  -4   6 63.7391 5.50087   1
  -1  -4  -6 61.4601 3.66308   2
   1  -4   6 73.8681 7.82064   9
  -1  -4  -6 63.7527 7.29404   5
   1  -4   6 68.4989 6.62772   2
   1  -4   6 72.2714 6.95687   7
  -1  -4  -6 55.6403 7.30251   4
   1  -4   6 66.1152 7.68647   8
  -1  -4  -6 58.7504 6.33451   6
  -1  -4  -6 61.6217 3.82397   7
  -1   4  -6 67.4826 5.03448   3
   2  -4   6 107.458 7.99839   9
  -2  -4  -6 106.881 8.25436   5
  -2  -4  -6 87.4381 9.80648   4
  -2  -4  -6 107.103 9.13871   3
   2  -4   6 112.154 6.30117   1
   2  -4   6 109.444 7.52364   2
   2  -4   6 110.766 9.02819   8
   2  -4   6 120.217 8.89360   6
   2  -4   6 91.2481 7.27123   7
  -2  -4  -6 113.020 7.17736   6
   3  -4   6 26.9189 5.61263   6
  -3  -4  -6 37.1828 4.68671   6
  -3  -4  -6 25.6611 6.23421   4
  -3  -4  -6 30.1676 6.06994   3
   3  -4   6 25.1759 5.16477   9
  -3  -4  -6 27.8773 5.57841   5
   3  -4   6 18.9210 4.42416   2
   3  -4   6 26.8187 5.30067   7
   3  -4   6 29.4827 6.35750   8
   4  -4   6 153.258 11.6245   8
   4  -4   6 120.393 9.01192   2
   4  -4   6 142.715 10.8076   6
   4  -4   6 131.575 9.82436   7
  -4  -4  -6 127.066 9.66423   5
  -4  -4  -6 134.479 11.4689   4
   4  -4   6 148.299 10.0926   9
  -4  -4  -6 117.314 10.1897   3
  -5  -4  -6 4.32468 4.33589   3
   5  -4   6 13.0787 5.30099   6
   5  -4   6 6.04855 4.23319   2
   5  -4   6 13.9394 5.22958   9
  -5  -4  -6 2.35526 5.12700   4
  -5  -4  -6 5.97782 4.02998   5
   5  -4   6 8.73794 4.96770   8
   5  -4   6 19.3468 5.59826   7
   6  -4   6 37.3773 7.76424   7
  -6  -4  -6 30.7069 8.25949   5
   6  -4   6 44.7366 9.60356   8
   5  -5  -6 8.41215 5.23263   7
  -5  -5   6 9.66784 5.70054   3
   5  -5  -6 16.2580 6.57932   6
   4  -5  -6 210.600 14.0523   5
   4  -5  -6 183.080 11.8995   2
   4  -5  -6 190.514 13.7206   6
  -4  -5   6 210.234 14.0691   3
   4  -5  -6 216.810 13.1863   7
   3  -5  -6 36.1721 6.93895   6
   3  -5  -6 37.2034 6.14393   2
   3  -5  -6 33.8198 7.23701   5
   3  -5  -6 33.0552 6.12914   7
  -3  -5   6 22.7909 6.70184   1
  -3  -5   6 31.9103 6.70690   3
  -3  -5   6 34.3892 5.86491   4
  -2  -5   6 617.536 23.6981   3
  -2  -5   6 662.366 25.0789   1
  -2  -5   6 650.263 22.0540   4
   2  -5  -6 657.702 24.8351   6
   2  -5  -6 666.245 21.3583   2
   2  -5  -6 642.878 24.8230   5
   2  -5  -6 656.816 21.8834   7
  -1  -5   6 79.0411 9.27583   9
  -1  -5   6 75.9076 8.73977   3
  -1  -5   6 65.2223 8.66123   1
   1  -5  -6 84.4875 7.43455   2
   1  -5  -6 72.3745 9.23325   5
   1  -5  -6 74.8624 10.0259   4
   1  -5  -6 90.5118 10.0670   6
   1  -5  -6 76.7591 7.16360   7
   0  -5  -6 107.695 9.47871   5
   0  -5   6 135.211 9.22482   1
   0  -5   6 118.382 9.19181   9
   0  -5   6 131.952 8.60250   7
   0  -5  -6 138.327 11.0249   4
   0  -5   6 115.343 9.36229   8
   0  -5  -6 124.480 7.04404   7
   0  -5  -6 123.623 9.28446   6
   0  -5  -6 124.597 6.73499   2
   1  -5   6 77.0028 8.47892   9
  -1  -5  -6 84.3455 10.8765   4
   1  -5   6 71.5086 7.39585   2
  -1  -5  -6 85.4012 9.60130   5
   1  -5   6 65.1714 7.40313   7
   1  -5   6 75.5132 8.70551   6
   1  -5   6 76.2215 7.64228   1
  -1  -5  -6 82.5838 8.55835   6
   1  -5   6 79.1140 9.65465   8
  -2  -5  -6 637.068 26.3574   4
   2  -5   6 650.268 22.2096   2
  -2  -5  -6 631.139 26.0481   3
   2  -5   6 679.257 23.4233   9
   2  -5   6 653.093 25.0697   8
   2  -5   6 670.789 23.1110   7
   2  -5   6 689.615 25.0615   6
  -2  -5  -6 634.816 23.9030   5
  -2  -5  -6 665.022 21.9976   6
  -3  -5  -6 25.5554 7.17192   4
   3  -5   6 37.0393 7.15750   8
   3  -5   6 35.1024 6.54379   7
   3  -5   6 34.2991 7.04018   6
   3  -5   6 22.1284 5.27996   9
   3  -5   6 32.9484 6.00590   2
  -3  -5  -6 23.5849 5.53359   5
  -3  -5  -6 24.7737 6.52163   3
   4  -5   6 209.058 12.3012   2
   4  -5   6 187.721 13.4726   6
  -4  -5  -6 201.891 14.1935   3
   4  -5   6 180.279 12.4461   7
  -4  -5  -6 217.013 12.8940   5
  -4  -5  -6 180.789 14.1917   4
   4  -5   6 186.634 13.6561   8
   5  -5   6 14.3380 5.78606   6
   5  -5   6 14.4240 5.72242   7
   5  -5   6 7.86280 5.94859   8
  -5  -5  -6 9.10279 4.95838   5
   4  -6  -6 5.58318 6.99013   6
  -4  -6   6 10.8563 7.17942   3
   4  -6  -6 11.4331 5.32171   7
   3  -6  -6 21.3802 5.56470   2
  -3  -6   6 33.8337 8.08717   3
   3  -6  -6 26.0770 6.14484   7
   3  -6  -6 31.0352 7.70266   6
   2  -6  -6 16.2888 5.76614   6
   2  -6  -6 14.0700 4.62644   2
   2  -6  -6 9.48385 5.57459   5
  -2  -6   6 12.5234 5.12833   4
  -2  -6   6 11.6204 5.69999   3
   2  -6  -6 10.7080 4.60091   7
   1  -6  -6 112.482 12.9611   5
   1  -6  -6 91.8702 11.2464   6
   1  -6  -6 104.327 9.15833   7
   0  -6   6 132.783 10.3679   9
   0  -6   6 120.691 9.16060   7
   0  -6   6 118.975 12.1402   8
   0  -6  -6 140.150 10.9854   6
   0  -6  -6 134.381 11.6023   5
   0  -6  -6 152.848 15.8878   4
   1  -6   6 101.270 11.3188   8
  -1  -6  -6 85.7777 9.62170   6
  -1  -6  -6 111.826 14.1069   4
   1  -6   6 92.5218 10.2081   9
   1  -6   6 98.4417 9.59279   2
  -1  -6  -6 129.136 13.1540   5
   1  -6   6 87.0459 9.28612   7
  -2  -6  -6 13.0488 5.37067   5
   2  -6   6 13.4481 4.59584   2
  -2  -6  -6 15.2342 6.53266   4
   2  -6   6 9.73274 4.97429   6
   2  -6   6 3.74190 4.26782   7
   2  -6   6 22.0893 6.83641   8
  -3  -6  -6 25.4305 6.36750   5
   3  -6   6 29.8979 7.19261   6
   3  -6   6 34.8196 6.87633   7
   3  -6   6 29.9585 7.49957   8
  -4  -6  -6 8.11815 5.11343   5
   4  -6   6 3.17171 4.66303   7
   4  -6   6 14.5617 8.03583   6
   4  -6   6 -0.3691 5.04616   8
   3  -7  -6 4.97353 4.93892   7
   1  -7  -6 14.7141 6.24690   6
   0  -7  -6 259.234 15.9836   6
   0  -7   6 257.399 15.9461   8
  -1  -7  -6 9.05726 6.46837   6
   1  -7   6 17.8470 5.65844   7
   1  -7   6 9.45786 5.61570   8
   2  -7   6 15.1630 6.48656   8
   2  -7   6 6.65379 6.60094   6
   2  -7   6 10.3995 5.21677   7
   3  -7   6 1.15192 5.24140   8
  -6   0   7 1.72599 3.68751   1
   6   0  -7 -0.7421 3.01080   6
  -5   0   7 -0.4024 2.94836   1
   5   0  -7 3.07040 2.57623   6
  -4   0   7 -1.4591 1.98976   1
   4   0  -7 0.26797 2.01748   6
  -3   0   7 11.5605 2.91840   1
   3   0  -7 9.72264 1.77338   5
  -2   0   7 1.41283 1.10882   4
  -2   0   7 3.46674 2.05628   9
   2   0  -7 3.20833 1.22959   5
  -2   0   7 3.63027 2.07933   1
  -1   0   7 4.36229 0.97647   4
  -1   0   7 4.87405 1.89473   9
  -1   0   7 4.12790 2.09253   1
   1   0  -7 2.99429 1.83201   9
   1   0  -7 5.53070 1.84956   8
   0   0   7 0.27514 1.34363   8
   0   0  -7 1.37603 1.07936   4
   0   0  -7 2.04298 1.89619   9
   0   0  -7 10.3883 2.54840   8
   0   0   7 2.47796 1.83883   9
   1   0   7 5.65847 1.19314   3
   1   0   7 9.02349 2.74085   9
  -1   0  -7 4.25971 1.41616   7
  -1   0  -7 5.94743 1.70830   2
   1   0   7 6.69623 2.07515   8
  -1   0  -7 5.85578 2.07835   8
   2   0   7 1.59285 1.53339   7
  -2   0  -7 2.41886 1.31948   3
  -2   0  -7 1.39143 1.31355   2
   2   0   7 4.44846 2.40791   8
   2   0   7 4.16045 1.67986   2
  -2   0  -7 2.99681 1.48644   7
  -3   0  -7 8.48980 2.20997   3
   3   0   7 12.3719 2.36039   2
  -3   0  -7 11.3557 2.28828   2
   3   0   7 10.4806 3.47187   8
   3   0   7 10.4917 2.29682   7
   4   0   7 0.82646 1.91472   2
   4   0   7 3.10811 3.39663   8
   4   0   7 0.24775 1.95729   7
  -4   0  -7 0.90223 2.08776   3
   5   0   7 -2.7966 3.84929   8
   5   0   7 5.11813 2.71192   7
   5   0   7 3.62890 2.54459   2
  -5   0  -7 4.63085 3.05027   3
   6   0   7 -2.6808 5.02379   8
   6   0   7 -1.5396 2.82917   7
   6   0   7 -2.9073 2.64344   2
  -6   0  -7 0.46896 3.15563   3
   7   0   7 6.15164 6.55631   8
  -7   0  -7 -2.1425 3.63117   3
  -7  -1   7 3.82596 7.53424   3
  -7  -1   7 6.86210 5.84260   1
   6  -1  -7 118.556 9.06947   6
  -6  -1   7 108.461 9.84256   1
  -6   1   7 129.675 8.80433   1
   5  -1  -7 17.2434 4.29765   6
  -5  -1   7 21.5131 5.28374   1
  -5   1   7 19.1669 4.11059   1
   5   1  -7 24.3161 3.85328   6
  -4  -1   7 1032.84 30.3634   1
   4  -1  -7 1022.87 29.3533   6
   4  -1  -7 1017.83 27.2614   5
  -4   1   7 1035.88 28.3014   1
  -4   1   7 1024.58 26.9729   5
  -3  -1   7 113.717 7.50981   1
   3  -1  -7 103.908 5.93482   5
  -3  -1   7 98.8459 7.38572   9
   3  -1  -7 99.8920 6.84564   6
   3  -1  -7 109.598 5.96395   9
  -3   1   7 94.7823 5.65811   5
  -3   1   7 112.447 6.59789   1
  -2  -1   7 324.083 12.6342   1
  -2  -1   7 319.303 8.71593   4
  -2  -1   7 341.827 13.1042   9
   2  -1  -7 336.994 10.8988   9
   2  -1  -7 343.269 11.4108   5
  -2   1   7 346.624 11.0483   9
  -2   1   7 335.626 12.3122   1
  -2   1   7 338.311 11.2724   4
  -1  -1   7 1129.36 30.3689   9
  -1  -1   7 1102.83 30.0639   1
   1  -1  -7 1159.83 27.8404   8
   1  -1  -7 1148.62 28.4594   4
   1  -1  -7 1130.91 29.1422   5
   1  -1  -7 1092.49 28.3395   9
  -1   1   7 1140.78 27.8455   4
  -1   1   7 1122.95 28.1326   9
   0  -1  -7 1769.49 42.3316   4
   0  -1   7 1785.46 39.0483   3
   0  -1   7 1802.13 44.0448   8
   0  -1  -7 1783.62 41.1474   8
   0  -1   7 1818.41 43.9887   1
   0  -1   7 1772.54 44.3655   9
   0   1   7 1719.58 41.0420   8
   0   1  -7 1675.14 42.3887   2
   0   1   7 1778.36 42.8019   9
   0   1   7 1833.80 42.3865   4
  -1  -1  -7 1155.96 28.9441   3
   1  -1   7 1139.33 29.1896   7
   1  -1   7 1131.58 31.2541   9
   1  -1   7 1061.19 30.0732   8
  -1  -1  -7 1175.96 27.9929   8
  -1  -1  -7 1178.84 30.3630   4
   1   1   7 1118.77 28.2856   3
  -1   1  -7 1168.78 28.7812   2
   1   1   7 1130.54 27.7564   8
   2  -1   7 332.160 11.4477   7
   2  -1   7 327.712 11.2047   2
  -2  -1  -7 334.853 11.3385   3
  -2  -1  -7 325.062 9.66124   7
  -2  -1  -7 339.695 9.62078   2
   2  -1   7 320.917 12.7570   8
   2  -1   7 362.087 14.0840   9
  -2  -1  -7 348.104 13.7780   4
   2   1   7 340.523 11.3218   3
  -2   1  -7 346.525 8.95517   3
   2   1   7 334.524 11.5384   8
  -2   1  -7 316.764 11.2126   2
   3  -1   7 100.144 7.82198   8
  -3  -1  -7 104.114 6.09286   3
  -3  -1  -7 103.206 4.66087   7
   3  -1   7 118.959 6.29939   2
  -3  -1  -7 103.873 4.55339   2
   3  -1   7 104.153 6.25050   7
   3   1   7 83.2679 5.72383   3
  -3   1  -7 88.1016 5.04858   3
   3   1   7 100.891 4.67335   7
  -4  -1  -7 1030.49 28.9326   3
   4  -1   7 1059.01 28.2376   2
   4  -1   7 1040.06 28.7134   7
   4  -1   7 1037.20 31.9879   8
   4   1   7 1031.30 30.5680   8
   4   1   7 1023.63 25.7978   7
  -4   1  -7 1055.64 27.7392   3
   4   1   7 1051.49 25.6746   2
  -5  -1  -7 22.0779 4.63229   3
   5  -1   7 26.4112 4.59186   2
   5  -1   7 20.4770 4.36970   7
   5  -1   7 26.2247 6.32035   8
   5   1   7 18.3544 3.08438   2
   5   1   7 23.5938 3.46110   7
  -5   1  -7 13.6195 3.84116   3
   6  -1   7 139.589 8.90307   2
  -6  -1  -7 110.416 9.01299   3
   6  -1   7 115.583 8.77397   7
   6  -1   7 123.282 13.0252   8
  -6   1  -7 124.636 8.99063   3
   7  -1   7 14.4658 5.16169   7
  -7  -1  -7 7.46607 4.85863   3
   7  -1   7 2.97108 6.04339   8
   7  -1   7 11.6782 4.71518   2
  -7   1  -7 13.2292 5.08674   3
   7  -2  -7 1.12760 4.90245   7
   7  -2  -7 1.43183 4.83513   6
   6  -2  -7 26.2765 5.91087   6
  -6  -2   7 17.8093 5.90283   3
  -6  -2   7 25.1974 7.26265   1
  -5  -2   7 9.02322 4.69891   1
  -5  -2   7 10.3490 4.62219   3
  -5  -2   7 10.9707 4.00372   4
   5  -2  -7 6.87332 3.84871   6
  -5   2   7 9.06441 3.03670   1
  -4  -2   7 716.517 24.5723   1
  -4  -2   7 708.360 21.2472   4
  -4  -2   7 757.226 24.1680   3
   4  -2  -7 730.003 23.8817   6
   4  -2  -7 691.436 22.3644   5
  -4   2   7 720.554 20.8573   1
  -3  -2   7 20.8050 4.67292   1
   3  -2  -7 25.7397 4.23793   5
  -3  -2   7 22.2751 3.00687   4
  -3  -2   7 26.8305 4.56985   3
  -3  -2   7 22.5634 4.52985   9
   3  -2  -7 29.4853 4.73929   6
   3  -2  -7 23.9884 2.78843   9
  -3   2   7 32.7029 4.12854   1
  -2  -2   7 72.0625 7.34430   9
   2  -2  -7 60.4439 6.24655   5
  -2  -2   7 59.9345 3.14596   4
   2  -2  -7 53.9837 5.94051   6
  -2  -2   7 59.6595 4.63683   3
  -2  -2   7 56.5061 6.40825   1
   2   2  -7 51.4855 2.88201   5
  -2   2   7 56.9247 3.14000   9
  -1  -2   7 188.029 9.29731   1
  -1  -2   7 195.255 10.0567   8
   1  -2  -7 203.471 9.46920   4
   1  -2  -7 212.043 9.32209   5
  -1  -2   7 208.641 10.0576   9
  -1  -2   7 194.047 7.62442   3
  -1   2   7 216.130 8.91802   4
  -1   2   7 212.914 7.11613   9
   1   2  -7 199.456 6.44198   4
   0  -2  -7 1878.78 47.0703   5
   0  -2  -7 1891.29 41.2736   8
   0  -2   7 1942.41 46.4784   1
   0  -2   7 1772.05 42.3025   3
   0  -2  -7 1784.79 46.3282   4
   0  -2   7 1931.40 47.7496   9
   0  -2   7 1910.08 47.5617   8
   0   2   7 1842.62 45.9669   4
   0   2   7 1851.27 46.5080   3
   0   2  -7 1892.55 43.2045   4
  -1  -2  -7 214.661 10.4430   5
   1  -2   7 200.105 8.63610   2
   1  -2   7 203.128 10.0085   8
   1  -2   7 202.742 8.80639   1
   1  -2   7 196.012 8.89962   7
   1  -2   7 202.387 10.1521   9
  -1  -2  -7 193.233 9.31582   3
  -1  -2  -7 207.320 9.88562   4
  -1   2  -7 185.797 5.48057   3
   1   2   7 208.065 6.12335   8
   1   2   7 202.626 8.96543   3
   2  -2   7 60.6761 4.74889   1
   2  -2   7 77.0438 7.92713   9
  -2  -2  -7 55.4932 2.48117   2
   2  -2   7 58.4726 6.43636   8
   2  -2   7 63.0847 5.88116   7
  -2  -2  -7 57.2628 5.11789   3
  -2  -2  -7 61.7728 7.29604   4
   2  -2   7 61.1604 5.49757   2
  -2  -2  -7 52.7930 2.52727   7
   2   2   7 55.9939 3.95023   8
  -3  -2  -7 22.0291 4.90524   4
   3  -2   7 21.5846 4.56737   8
   3  -2   7 28.3553 5.24114   9
   3  -2   7 21.2972 3.89322   7
  -3  -2  -7 33.0045 4.78279   3
   3  -2   7 24.7382 3.86724   2
  -4  -2  -7 679.474 25.8498   4
   4  -2   7 694.155 25.0342   8
   4  -2   7 693.792 21.7409   2
   4  -2   7 689.652 22.2519   7
  -4  -2  -7 732.165 22.8925   3
   5  -2   7 5.56598 3.53398   2
  -5  -2  -7 6.37873 4.53915   4
   5  -2   7 2.79211 3.46311   7
   5  -2   7 13.7184 5.61061   8
  -5  -2  -7 10.1179 3.78813   3
  -6  -2  -7 26.4327 7.35482   4
  -6  -2  -7 24.6286 5.94084   3
   6  -2   7 27.5802 6.31219   7
   6  -2   7 29.1819 5.83158   2
   6  -2   7 19.1819 6.83529   8
   7  -2   7 11.7049 5.50483   7
   7  -2   7 -1.9257 4.91647   8
   7  -2   7 1.88396 4.34203   2
  -7  -2  -7 4.19755 4.35594   3
   8  -2   7 26.6544 7.24319   7
   7  -3  -7 0.04544 4.78573   6
  -6  -3   7 189.504 14.8052   1
  -6  -3   7 205.249 13.7231   3
   6  -3  -7 205.471 13.5632   6
   6  -3  -7 226.126 13.2940   2
   5  -3  -7 3.74971 4.63075   7
  -5  -3   7 10.9994 5.49449   1
   5  -3  -7 16.1467 5.00331   6
  -5  -3   7 4.04873 3.88681   3
  -4  -3   7 237.591 13.6120   1
   4  -3  -7 237.054 12.4276   5
  -4  -3   7 224.945 12.1744   3
   4  -3  -7 204.028 12.3636   6
  -4  -3   7 237.592 10.1441   4
  -4   3   7 235.855 9.41107   1
  -3  -3   7 25.8020 4.94179   3
   3  -3  -7 25.2967 5.28086   6
   3  -3  -7 28.2987 5.03416   5
  -3  -3   7 20.5444 3.27104   4
  -3  -3   7 28.7689 5.63665   1
  -3   3   7 20.6639 3.66095   1
  -2  -3   7 1367.25 36.1586   3
   2  -3  -7 1333.16 37.7254   5
   2  -3  -7 1352.33 38.1047   6
  -2  -3   7 1421.69 38.6079   1
  -2  -3   7 1399.81 39.0978   9
  -2  -3   7 1396.94 33.8971   4
   2   3  -7 1363.29 33.1149   5
   1  -3  -7 31.5684 4.96299   5
   1  -3  -7 29.0777 4.84455   6
   1  -3  -7 35.3471 5.84777   4
  -1  -3   7 25.4496 3.70943   3
  -1  -3   7 26.7201 4.69701   9
  -1  -3   7 28.8513 4.75673   1
   1  -3  -7 26.0394 2.43059   8
  -1  -3   7 26.3876 5.15426   8
   1   3  -7 31.4273 3.59368   4
  -1   3   7 35.5367 2.41929   9
   1   3  -7 24.8320 3.38551   3
   1   3  -7 28.1853 3.66984   5
   0  -3  -7 336.232 13.9303   5
   0  -3   7 369.227 14.8373   9
   0  -3  -7 361.024 13.8616   6
   0  -3   7 364.119 11.8798   3
   0  -3   7 361.378 13.5083   1
   0  -3  -7 348.082 14.6726   4
   0  -3   7 362.417 14.7455   8
   0   3  -7 353.160 10.9331   3
   0   3  -7 355.793 12.0949   4
   1  -3   7 31.2355 5.20271   8
   1  -3   7 27.4397 3.98938   1
  -1  -3  -7 27.0466 4.91288   4
  -1  -3  -7 25.0637 4.64818   5
   1  -3   7 26.4876 4.10226   7
   1  -3   7 32.6736 5.01739   9
   1  -3   7 32.5458 4.48121   2
  -1   3  -7 32.0079 2.82960   3
  -1   3  -7 29.3965 4.14095   4
   2  -3   7 1402.85 38.5813   9
   2  -3   7 1357.69 38.6021   8
   2  -3   7 1342.50 34.4790   1
  -2  -3  -7 1289.28 39.3378   4
  -2  -3  -7 1381.07 38.8257   5
  -2  -3  -7 1335.55 38.0064   3
   2  -3   7 1407.09 36.7691   7
   2  -3   7 1371.91 36.0625   2
   2   3   7 1411.35 32.0231   8
  -2   3  -7 1375.86 33.4646   3
   3  -3   7 28.7534 3.91303   1
  -3  -3  -7 31.5271 5.81153   5
  -3  -3  -7 32.3854 5.57146   3
   3  -3   7 23.5661 5.63915   8
  -3  -3  -7 32.7790 6.59549   4
   3  -3   7 28.8020 5.06662   7
   3  -3   7 26.0962 4.66170   2
   3  -3   7 31.2158 6.05325   9
  -4  -3  -7 205.756 13.6396   4
   4  -3   7 221.087 11.3261   2
  -4  -3  -7 216.035 12.1391   3
   4  -3   7 238.675 13.1345   9
   4  -3   7 241.347 12.2848   7
   4  -3   7 252.410 14.2734   8
  -5  -3  -7 6.78089 4.59253   4
   5  -3   7 15.3306 4.99386   7
   5  -3   7 16.5597 4.65909   2
   5  -3   7 20.8194 5.89437   9
   5  -3   7 22.3396 6.41893   8
  -5  -3  -7 7.44481 4.51493   3
   6  -3   7 230.355 12.9340   2
   6  -3   7 196.744 14.4212   9
  -6  -3  -7 222.336 13.9374   3
   6  -3   7 212.481 15.8429   8
   6  -3   7 245.788 13.9061   7
  -6  -3  -7 206.407 15.8431   4
   7  -3   7 3.23432 6.20986   9
   7  -3   7 4.47281 5.22311   7
   6  -4  -7 50.1017 8.52596   7
   6  -4  -7 90.4732 11.7238   6
   5  -4  -7 12.4254 5.07877   2
   5  -4  -7 18.1184 5.71158   5
  -5  -4   7 18.5064 5.66450   3
  -5  -4   7 19.8154 7.07879   1
   5  -4  -7 5.59513 5.05437   7
   5  -4  -7 20.5705 6.11870   6
   4  -4  -7 138.367 10.9388   5
  -4  -4   7 160.131 12.2522   1
   4  -4  -7 141.727 10.4614   7
   4  -4  -7 151.366 11.4018   6
   4  -4  -7 157.438 10.5180   2
  -4  -4   7 154.816 10.8612   3
   3  -4  -7 29.3441 5.89170   7
   3  -4  -7 22.7651 5.06328   2
   3  -4  -7 21.9552 4.53147   8
  -3  -4   7 24.4722 6.15399   1
   3  -4  -7 30.6016 5.90216   6
   3  -4  -7 21.8805 5.46432   5
  -3  -4   7 30.5404 5.81805   3
  -3  -4   7 23.1665 4.08621   4
   2  -4  -7 185.354 9.66498   2
  -2  -4   7 214.608 9.55670   4
   2  -4  -7 186.850 11.3696   5
   2  -4  -7 210.232 11.9687   6
   2  -4  -7 187.611 7.86276   8
  -2  -4   7 197.826 10.6552   3
   2  -4  -7 192.299 10.2671   7
  -2  -4   7 192.977 11.7424   1
  -2  -4   7 188.654 11.8516   9
   1  -4  -7 59.2829 7.16755   6
   1  -4  -7 77.9475 6.15376   7
  -1  -4   7 79.7107 6.51441   3
  -1  -4   7 82.4501 8.66015   1
  -1  -4   7 80.0551 8.72564   8
   1  -4  -7 78.2872 9.15069   4
   1  -4  -7 80.4545 7.53909   5
  -1  -4   7 88.6063 7.95040   9
   1  -4  -7 69.8084 6.29079   2
   1   4  -7 56.1790 8.13066   4
   0  -4   7 151.626 9.80945   9
   0  -4   7 158.148 9.13156   7
   0  -4  -7 162.452 7.17014   2
   0  -4   7 150.196 9.02508   1
   0  -4  -7 166.604 10.2474   5
   0  -4   7 148.140 9.89406   8
   0  -4  -7 168.419 9.69104   6
   0  -4  -7 153.446 7.18659   7
   0  -4  -7 162.245 10.6887   4
   0   4  -7 164.246 7.68600   3
  -1  -4  -7 69.9749 4.18855   7
   1  -4   7 81.5369 9.07094   8
   1  -4   7 74.3319 8.25864   9
  -1  -4  -7 71.0595 4.06164   2
  -1  -4  -7 57.4843 7.29316   5
  -1  -4  -7 76.1308 6.80098   6
  -1  -4  -7 77.3997 9.19277   4
   1  -4   7 66.0599 6.60413   2
   1  -4   7 68.7196 5.93049   1
   1  -4   7 60.8263 6.59117   7
  -1   4  -7 71.1025 4.97820   3
   2  -4   7 190.780 8.81803   1
   2  -4   7 186.182 10.1686   7
  -2  -4  -7 194.753 11.3760   5
  -2  -4  -7 171.526 11.9889   4
   2  -4   7 199.906 11.4251   9
   2  -4   7 201.703 10.3317   2
   2  -4   7 182.770 11.7246   8
  -2  -4  -7 194.672 12.0104   3
  -2  -4  -7 207.918 10.0364   6
  -2   4  -7 167.810 9.61807   3
  -3  -4  -7 17.9108 3.74741   6
  -3  -4  -7 22.1315 5.40443   5
   3  -4   7 17.4955 4.74592   9
   3  -4   7 26.2494 4.79465   2
   3  -4   7 27.4409 5.53571   7
  -3  -4  -7 19.1742 5.76893   4
   3  -4   7 18.6221 5.29930   8
  -3  -4  -7 29.2153 6.22745   3
   4  -4   7 143.667 10.0591   7
  -4  -4  -7 154.807 12.5773   4
   4  -4   7 133.060 9.31141   2
   4  -4   7 146.877 10.5479   9
  -4  -4  -7 142.718 11.2772   3
   4  -4   7 143.521 11.3555   8
  -4  -4  -7 134.772 10.3447   5
   5  -4   7 12.6382 4.73043   2
  -5  -4  -7 10.7828 4.45223   5
   5  -4   7 14.9889 5.38573   7
   5  -4   7 19.2770 6.66386   8
   5  -4   7 13.4382 5.35698   9
  -5  -4  -7 19.5670 6.55182   4
  -5  -4  -7 16.7427 5.68247   3
   6  -4   7 77.2957 10.0872   7
  -6  -4  -7 57.4585 8.88040   5
   6  -4   7 54.2519 9.97027   8
   5  -5  -7 7.84513 6.07874   5
   5  -5  -7 2.10787 4.71259   7
  -5  -5   7 -3.8883 4.37791   3
   5  -5  -7 7.01057 5.69840   6
  -4  -5   7 1.49012 4.47359   3
   4  -5  -7 -8.4537 2.88702   2
   4  -5  -7 0.03455 4.00082   6
   4  -5  -7 -1.5613 3.84588   7
  -4  -5   7 2.61829 5.73128   1
   4  -5  -7 3.30076 4.43560   5
   3  -5  -7 10.1996 4.66830   7
   3  -5  -7 6.51425 4.20174   2
  -3  -5   7 16.4250 5.31116   3
  -3  -5   7 16.4578 6.11529   1
   3  -5  -7 18.3110 6.10719   6
   3  -5  -7 13.7950 5.81794   5
  -2  -5   7 11.4705 4.05648   4
   2  -5  -7 3.89203 4.18261   5
   2  -5  -7 0.50432 3.42594   6
  -2  -5   7 13.9618 4.98099   3
   2  -5  -7 11.8329 3.97244   2
   2  -5  -7 9.84343 3.82391   7
  -2  -5   7 4.18935 4.51194   1
   1  -5  -7 96.2670 10.9003   5
   1  -5  -7 100.386 9.00400   6
   1  -5  -7 83.7925 6.65766   2
   1  -5  -7 97.9208 11.7177   4
  -1  -5   7 95.8701 8.27533   3
   1  -5  -7 85.8175 7.05461   7
  -1  -5   7 98.7647 9.05208   9
  -1  -5   7 116.603 11.2998   1
   0  -5   7 -1.7829 3.25126   8
   0  -5  -7 1.08860 3.47455   4
   0  -5  -7 2.65398 2.50857   7
   0  -5  -7 -0.2428 2.11197   2
   0  -5  -7 0.84600 3.04786   6
   0  -5   7 2.32438 3.46345   9
   0  -5  -7 0.25854 3.28335   5
   0  -5   7 1.08219 3.22251   1
   0  -5   7 1.81417 3.17631   7
  -1  -5  -7 82.5357 10.4442   4
  -1  -5  -7 108.406 8.65928   6
   1  -5   7 99.8397 7.87010   1
  -1  -5  -7 98.6825 9.14162   5
   1  -5   7 94.0696 8.49267   9
   1  -5   7 98.2241 8.16331   7
   1  -5   7 100.492 10.8528   8
   1  -5   7 112.472 8.49856   2
   2  -5   7 8.64267 4.32392   7
  -2  -5  -7 7.97156 4.00393   5
   2  -5   7 12.6357 5.25561   8
  -2  -5  -7 9.09362 4.90736   4
  -2  -5  -7 17.3613 4.53809   6
   2  -5   7 12.5351 4.50903   2
  -2  -5  -7 11.9547 5.60313   3
   2  -5   7 12.0904 4.60465   9
   3  -5   7 10.8234 4.74320   9
  -3  -5  -7 12.5470 6.06728   4
   3  -5   7 17.6218 5.05761   7
  -3  -5  -7 14.2047 6.09044   3
  -3  -5  -7 14.0050 4.90471   5
   3  -5   7 14.1924 4.58179   2
   3  -5   7 18.0512 6.18079   8
  -4  -5  -7 -1.6528 4.44120   4
   4  -5   7 -0.6628 3.38819   2
   4  -5   7 4.40287 5.08085   8
   4  -5   7 -2.2561 3.74386   9
  -4  -5  -7 2.98500 4.71782   3
  -4  -5  -7 0.10759 3.72867   5
   4  -5   7 -0.6955 3.73207   7
   5  -5   7 0.51740 4.76047   7
   5  -5   7 1.38724 5.05795   8
  -5  -5  -7 9.02081 5.20946   5
   4  -6  -7 113.815 12.0772   7
  -4  -6   7 159.472 18.5080   3
   3  -6  -7 12.3510 4.96332   7
  -3  -6   7 27.9725 7.70141   3
   3  -6  -7 14.2572 4.90040   2
   3  -6  -7 11.4713 5.58453   6
   2  -6  -7 484.672 18.4398   2
   2  -6  -7 485.166 22.1604   6
   2  -6  -7 490.200 24.5154   5
  -2  -6   7 510.600 22.3692   3
   2  -6  -7 475.509 18.8208   7
   1  -6  -7 14.1885 5.79258   5
   1  -6  -7 9.51028 4.97289   6
  -1  -6   7 7.26570 5.10343   9
  -1  -6   7 8.28559 5.19510   1
   0  -6  -7 178.682 13.3641   5
   0  -6  -7 177.051 12.4427   6
   0  -6  -7 172.614 14.2495   4
   0  -6   7 186.168 13.0469   8
   0  -6   7 170.806 12.1164   9
   0  -6   7 165.777 12.0391   1
   1  -6   7 14.0068 4.51824   2
  -1  -6  -7 11.0568 5.24887   5
  -1  -6  -7 6.98456 4.75895   4
   1  -6   7 12.0222 4.89625   7
  -1  -6  -7 10.5387 4.68741   6
   1  -6   7 7.91319 4.47991   9
   1  -6   7 19.6719 5.98790   8
  -2  -6  -7 495.648 22.1629   5
  -2  -6  -7 476.032 26.3892   4
   2  -6   7 500.155 20.1027   2
   2  -6   7 501.255 20.6353   7
   2  -6   7 498.784 20.6952   9
   2  -6   7 530.892 23.2293   8
  -3  -6  -7 27.9251 7.00595   5
   3  -6   7 21.3498 5.98809   7
   3  -6   7 12.7319 5.83072   8
   4  -6   7 122.742 14.3796   8
   1  -7  -7 43.6990 9.11597   6
   0  -7   7 19.9209 6.69115   8
   0  -7  -7 26.8767 7.42769   6
   1  -7   7 46.7202 8.10748   7
   1  -7   7 51.6998 9.46563   8
   2  -7   7 31.5801 11.8742   7
   2  -7   7 26.0285 7.42365   8
   3  -7   7 9.27234 6.33935   8
   6   0  -8 719.915 22.9302   6
  -6   0   8 680.929 24.3928   1
  -5   0   8 100.980 8.23980   1
  -4   0   8 396.878 15.3044   1
  -3   0   8 490.541 16.7982   1
  -3   0   8 464.357 16.4150   9
   3   0  -8 478.282 13.2194   5
   2   0  -8 3983.33 87.7243   5
  -2   0   8 3943.48 86.7035   4
  -2   0   8 3901.30 91.2536   1
  -2   0   8 3910.16 90.5047   9
  -1   0   8 3567.99 77.3348   4
  -1   0   8 3542.09 81.6085   9
  -1   0   8 3476.84 82.4699   1
   0   0  -8 1475.35 36.7983   8
   0   0   8 1440.69 37.4838   9
   0   0  -8 1504.31 34.3912   4
   0   0   8 1445.16 36.4988   8
   1   0   8 3404.48 82.2716   9
  -1   0  -8 3578.02 80.3997   4
  -1   0  -8 3464.70 79.3636   2
   1   0   8 3531.54 77.2485   3
   1   0   8 3594.43 80.8158   8
  -2   0  -8 3964.19 86.7795   3
   2   0   8 3868.95 90.1708   8
  -3   0  -8 491.223 14.4395   3
  -3   0  -8 478.758 14.5931   2
   3   0   8 492.580 17.5360   8
   3   0   8 492.763 14.6783   2
   3   0   8 498.805 14.9198   7
   4   0   8 425.473 13.9782   7
  -4   0  -8 426.607 14.3410   3
   4   0   8 424.707 17.2503   8
   4   0   8 433.082 13.7261   2
  -5   0  -8 96.2125 7.27897   3
   5   0   8 87.3754 9.78785   8
   5   0   8 99.9306 6.81014   7
   5   0   8 112.406 6.74020   2
   6   0   8 729.687 27.9712   8
  -6   0  -8 717.492 24.1404   3
   6   0   8 737.281 21.9740   2
   6   0   8 715.358 22.3352   7
   7   0   8 19.2745 7.24747   8
  -7   0  -8 19.3344 5.74155   3
  -7  -1   8 9.88017 6.33065   1
  -6  -1   8 22.9654 6.26011   1
   6  -1  -8 23.2058 5.44815   6
  -6   1   8 24.7080 5.29308   1
   5  -1  -8 37.8912 5.90530   6
  -5  -1   8 39.0634 6.67169   1
   5   1  -8 33.6760 4.46077   6
  -5   1   8 43.2470 5.87045   1
  -4  -1   8 12.8704 4.01135   1
   4  -1  -8 11.6073 3.00008   5
   4  -1  -8 14.1172 4.05586   6
  -4   1   8 13.5247 3.59592   1
  -4   1   8 9.34865 2.63683   5
  -3  -1   8 222.486 10.8560   1
  -3  -1   8 209.410 10.8703   9
   3  -1  -8 219.920 8.90344   5
  -3   1   8 204.856 9.03083   4
  -3   1   8 207.249 9.76527   1
  -3   1   8 200.536 8.58731   5
   2  -1  -8 5.72235 2.14139   9
  -2  -1   8 8.46076 2.92022   1
   2  -1  -8 5.67946 2.08723   5
  -2  -1   8 5.00929 2.63508   9
  -2   1   8 11.1150 2.94359   1
  -2   1   8 5.15160 1.97092   9
  -2   1   8 9.04228 2.05892   4
   1  -1  -8 930.922 24.6994   9
   1  -1  -8 933.179 25.2594   5
  -1  -1   8 912.748 26.2269   9
  -1  -1   8 904.324 25.9955   1
   1  -1  -8 904.268 23.6003   8
   1  -1  -8 900.792 23.9377   4
  -1   1   8 909.448 23.3131   4
  -1   1   8 905.194 24.1775   9
   0  -1   8 2.42722 2.12383   8
   0  -1   8 -0.0569 1.70557   1
   0  -1  -8 0.88462 1.51213   4
   0  -1   8 1.48569 0.72657   3
   0  -1  -8 2.34901 1.42557   8
   0  -1   8 -1.4744 1.95429   9
   0   1   8 0.26741 1.26067   8
   0   1   8 -2.5531 1.32786   3
   0   1   8 0.48992 1.81295   9
   0   1   8 -0.0617 1.38479   4
   1  -1   8 896.573 26.0026   8
   1  -1   8 934.175 27.1447   9
  -1  -1  -8 909.600 23.6637   8
  -1  -1  -8 918.495 25.6152   4
   1   1   8 930.781 23.8339   3
   1   1   8 912.038 23.5923   8
  -2  -1  -8 6.49694 1.60144   7
   2  -1   8 6.59934 2.44130   7
   2  -1   8 9.44383 3.24996   8
   2  -1   8 6.02184 3.14355   9
   2  -1   8 5.53627 2.28373   2
  -2  -1  -8 10.1804 1.77321   2
  -2  -1  -8 4.48319 2.78142   4
  -2  -1  -8 6.89866 2.29687   3
   2   1   8 6.26755 2.40741   8
  -2   1  -8 8.67431 1.20676   3
   2   1   8 6.29758 2.01535   3
   3  -1   8 195.896 10.6307   8
  -3  -1  -8 213.263 7.43046   7
   3  -1   8 217.449 9.23570   7
  -3  -1  -8 212.915 9.09296   3
   3  -1   8 190.181 8.62934   2
  -3  -1  -8 203.863 7.18990   2
  -3   1  -8 217.852 7.46961   3
   3   1   8 212.043 9.30024   3
   3   1   8 195.785 9.55571   8
  -4  -1  -8 14.0479 3.43319   3
   4  -1   8 12.6611 4.93691   8
   4  -1   8 11.2633 3.20915   7
   4  -1   8 8.11471 2.84526   2
  -4  -1  -8 15.3877 2.62868   2
   4   1   8 18.6920 4.75915   8
  -4   1  -8 13.5294 2.91294   3
   4   1   8 11.0131 2.52567   7
   4   1   8 13.4434 2.46633   2
   5  -1   8 36.9421 5.25816   2
   5  -1   8 32.5706 5.23377   7
   5  -1   8 42.7057 7.60899   8
  -5  -1  -8 43.0035 6.06520   3
   5   1   8 30.9522 6.58708   8
   5   1   8 32.5597 3.97588   7
  -5   1  -8 34.0685 5.31914   3
   5   1   8 34.6043 3.86481   2
   6  -1   8 21.8402 5.19998   7
  -6  -1  -8 22.2532 5.61768   3
   6  -1   8 27.2607 7.73267   8
   6  -1   8 19.4498 4.87306   2
   6   1   8 22.1280 6.95100   8
  -6   1  -8 18.0262 4.72509   3
   7  -1   8 7.39816 6.84863   8
   7  -1   8 22.3777 5.80922   7
   7  -1   8 17.7097 5.47699   2
  -7  -1  -8 11.3745 5.26215   3
   7   1   8 8.76026 6.88924   8
  -7   1  -8 17.7712 8.27345   3
  -7  -2   8 -3.4323 5.34578   1
   7  -2  -8 7.13092 5.07335   6
  -6  -2   8 134.181 11.4128   1
   6  -2  -8 133.950 10.7073   6
  -6  -2   8 141.210 11.4773   3
  -5  -2   8 49.0203 8.05283   1
   5  -2  -8 46.1863 6.99311   6
  -5  -2   8 40.9678 7.21707   3
  -5   2   8 49.8053 5.90307   1
  -4  -2   8 105.173 8.18776   3
   4  -2  -8 113.907 8.57749   6
   4  -2  -8 112.100 7.80576   5
  -4  -2   8 104.616 6.22671   4
  -4  -2   8 100.015 8.75308   1
  -4   2   8 116.399 7.23319   1
  -3  -2   8 34.7415 5.96818   9
   3  -2  -8 32.1093 3.45712   9
  -3  -2   8 31.4290 5.04433   3
   3  -2  -8 48.6419 6.36624   6
  -3  -2   8 32.8309 2.87652   4
  -3  -2   8 38.9806 5.88212   1
   3  -2  -8 33.4894 4.70760   5
  -3   2   8 33.4112 4.51979   1
  -2  -2   8 741.958 24.9758   9
  -2  -2   8 798.553 22.5278   3
  -2  -2   8 833.662 19.1123   4
   2  -2  -8 800.950 23.8479   5
  -2  -2   8 807.405 24.9829   1
   2   2  -8 834.570 19.8988   5
  -2   2   8 810.219 20.3786   9
  -1  -2   8 78.5016 6.34914   1
   1  -2  -8 89.5794 6.30943   4
   1  -2  -8 87.1781 6.17913   5
  -1  -2   8 96.2664 7.06154   9
  -1  -2   8 70.9428 4.54821   3
   1  -2  -8 83.2251 4.17334   8
   1   2  -8 77.1112 3.25023   4
  -1   2   8 79.4427 5.47972   4
  -1   2   8 84.3598 4.57240   9
   0  -2   8 130.701 7.64394   1
   0  -2   8 125.360 4.68248   3
   0  -2  -8 128.226 8.05289   5
   0  -2   8 124.280 7.95339   8
   0  -2   8 133.175 8.37601   9
   0  -2  -8 142.539 7.91874   4
   0  -2  -8 138.132 4.77081   8
   0   2   8 137.012 7.37752   4
   0   2   8 136.098 6.86723   9
   0   2  -8 137.272 5.40800   4
   1  -2   8 84.2343 6.94490   9
   1  -2   8 87.0227 6.06574   1
   1  -2   8 80.5428 5.68909   7
   1  -2   8 86.4986 6.91346   8
  -1  -2  -8 92.0232 6.80846   4
   1   2   8 81.2089 3.81009   8
  -2  -2  -8 793.173 23.9484   3
   2  -2   8 836.264 23.6158   7
  -2  -2  -8 794.480 19.1492   2
   2  -2   8 764.099 22.9459   1
   2  -2   8 814.477 25.5042   8
   2  -2   8 795.117 23.0734   2
   2  -2   8 790.571 25.6516   9
  -2  -2  -8 813.692 19.3266   7
  -2  -2  -8 775.401 25.5391   4
  -2   2  -8 823.216 19.0970   3
   2   2   8 826.207 21.1305   8
  -3  -2  -8 37.4233 2.16290   2
  -3  -2  -8 34.7885 6.29522   4
   3  -2   8 33.3486 5.76392   8
   3  -2   8 34.2464 4.89139   7
  -3  -2  -8 27.2197 4.39153   3
  -3  -2  -8 39.8103 2.30321   7
   3  -2   8 33.1446 5.75019   9
   3  -2   8 40.5720 5.16338   2
   3   2   8 32.9414 4.48488   8
  -4  -2  -8 110.456 7.87591   3
  -4  -2  -8 106.849 9.48292   4
   4  -2   8 107.410 9.45208   8
   4  -2   8 109.179 9.53825   9
   4  -2   8 117.588 8.03559   7
   4  -2   8 113.266 7.61805   2
   4   2   8 109.714 8.17119   8
  -5  -2  -8 53.5436 9.02773   4
   5  -2   8 41.8524 6.50525   7
   5  -2   8 43.7581 6.20634   2
   5  -2   8 38.1765 7.93899   8
  -5  -2  -8 49.1195 6.87399   3
   6  -2   8 149.969 15.1517   8
   6  -2   8 137.935 10.5384   7
  -6  -2  -8 128.888 10.1198   3
   6  -2   8 137.126 10.1205   2
  -6  -2  -8 124.659 13.9571   4
  -6   2  -8 174.688 14.5247   3
   7  -2   8 5.18906 4.81490   7
  -7  -2  -8 6.34044 4.95868   3
   7  -2   8 4.67066 6.16145   8
   7  -2   8 14.0711 5.61285   2
   7  -3  -8 3.36011 5.51642   6
   6  -3  -8 152.047 12.3750   6
  -6  -3   8 156.840 15.6398   1
  -6  -3   8 136.529 11.7423   3
  -5  -3   8 9.13046 5.50173   1
   5  -3  -8 13.4944 4.49647   5
  -5  -3   8 6.76907 4.25481   3
   5  -3  -8 4.82598 4.46136   6
   4  -3  -8 163.112 10.5617   5
   4  -3  -8 153.828 10.8973   6
  -4  -3   8 164.472 11.6226   1
  -4  -3   8 146.333 9.98749   3
  -4   3   8 149.601 8.04178   1
   3  -3  -8 26.4691 5.37607   6
  -3  -3   8 22.3884 5.41829   1
  -3  -3   8 21.0866 5.57621   9
   3  -3  -8 25.7208 4.99474   5
  -3  -3   8 24.1068 3.36138   4
  -3  -3   8 22.2286 4.66561   3
  -3   3   8 18.4156 3.79050   1
   2  -3  -8 738.671 24.0601   5
  -2  -3   8 739.733 24.4521   1
  -2  -3   8 742.389 19.5936   4
  -2  -3   8 735.998 22.1990   3
   2  -3  -8 729.151 24.3334   6
  -2  -3   8 745.337 25.1061   9
   2   3  -8 728.672 19.5218   5
   1  -3  -8 118.849 4.38222   8
   1  -3  -8 131.260 8.49500   5
  -1  -3   8 142.807 9.28631   9
   1  -3  -8 123.044 8.73006   4
  -1  -3   8 156.266 9.82703   8
  -1  -3   8 122.623 6.66192   3
  -1  -3   8 131.584 8.55935   1
   1  -3  -8 129.798 8.48502   6
   1   3  -8 124.284 6.80439   5
   1   3  -8 123.994 5.98977   4
  -1   3   8 133.158 5.21360   9
   0  -3   8 439.721 13.2917   3
   0  -3   8 431.021 15.6310   1
   0  -3  -8 409.918 16.3173   5
   0  -3   8 447.657 17.1975   9
   0  -3  -8 420.306 16.7592   4
   0  -3   8 436.288 16.9749   8
   0   3  -8 416.190 13.5022   4
   0   3  -8 437.720 12.5734   3
   1  -3   8 135.477 7.68351   1
  -1  -3  -8 129.062 8.84268   5
   1  -3   8 128.987 9.07641   8
   1  -3   8 126.590 7.78254   7
   1  -3   8 127.072 8.78527   9
   1  -3   8 132.208 7.65383   2
  -1  -3  -8 124.317 8.80600   4
  -1   3  -8 130.404 5.19678   3
  -1   3  -8 134.713 7.40006   4
  -2  -3  -8 719.923 25.1074   5
   2  -3   8 740.254 21.5830   1
   2  -3   8 733.247 24.9032   8
   2  -3   8 734.493 24.7377   9
   2  -3   8 731.491 22.8392   7
  -2  -3  -8 716.486 25.2413   4
  -2  -3  -8 715.970 24.0844   3
   2  -3   8 729.229 22.3691   2
  -2   3  -8 724.698 18.9054   3
   2   3   8 745.043 18.1329   8
  -3  -3  -8 27.8764 5.76789   5
   3  -3   8 14.5621 4.82854   9
  -3  -3  -8 17.0533 4.98470   4
   3  -3   8 27.4658 5.85944   8
   3  -3   8 19.6151 3.54809   1
  -3  -3  -8 21.8130 4.98695   3
   3  -3   8 25.6453 4.57931   2
   3  -3   8 15.9778 4.13511   7
   3   3   8 18.1309 3.48509   8
  -4  -3  -8 145.246 11.6665   4
   4  -3   8 148.007 9.34860   2
   4  -3   8 147.822 11.1409   9
  -4  -3  -8 149.954 10.1066   3
   4  -3   8 131.870 9.40283   7
   4  -3   8 148.988 11.4689   8
   5  -3   8 7.72791 5.44147   8
  -5  -3  -8 6.42998 4.24998   3
   5  -3   8 12.9471 4.91755   7
  -5  -3  -8 4.72041 4.94462   4
   5  -3   8 9.82722 5.19747   9
   5  -3   8 5.03999 3.86856   2
   6  -3   8 155.191 15.9394   8
   6  -3   8 162.010 11.2213   2
   6  -3   8 137.183 12.5738   7
  -6  -3  -8 151.019 11.8628   3
   6  -3   8 138.114 12.4049   9
   7  -3   8 6.58984 6.51945   9
   7  -3   8 12.2890 5.91082   7
   6  -4  -8 54.5724 9.44237   6
   6  -4  -8 42.4344 8.67250   7
  -5  -4   8 5.16564 4.35457   3
   5  -4  -8 -0.1253 4.59272   7
   5  -4  -8 7.21535 5.12332   6
   5  -4  -8 0.98776 4.34590   2
   5  -4  -8 4.32063 4.11052   5
  -5  -4   8 1.04869 5.01483   1
   4  -4  -8 129.336 11.6633   7
   4  -4  -8 132.115 11.2118   2
  -4  -4   8 120.456 12.7487   1
  -4  -4   8 115.559 9.65030   3
   4  -4  -8 124.051 10.6416   6
   4  -4  -8 108.137 9.83979   5
   3  -4  -8 6.01239 4.01063   6
   3  -4  -8 7.65363 4.33900   7
   3  -4  -8 16.0888 4.84581   5
   3  -4  -8 0.70143 3.49608   2
  -3  -4   8 4.86880 3.45023   3
  -3  -4   8 6.59456 4.33566   1
   2  -4  -8 93.2637 9.64527   5
   2  -4  -8 88.8791 7.82582   2
   2  -4  -8 86.4300 7.92358   7
   2  -4  -8 108.522 10.7371   6
  -2  -4   8 83.2289 6.02733   4
  -2  -4   8 72.1613 8.78772   1
  -2  -4   8 81.9821 8.20392   3
  -2  -4   8 104.139 10.6828   9
   1  -4  -8 13.0682 3.65994   7
  -1  -4   8 18.0080 4.90692   1
   1  -4  -8 14.7685 5.12461   4
  -1  -4   8 13.4488 3.78791   3
  -1  -4   8 10.0961 4.38752   8
   1  -4  -8 10.8099 3.50448   2
  -1  -4   8 21.9578 5.45806   9
   1  -4  -8 21.8456 4.80906   6
   1  -4  -8 20.3652 5.10654   5
   1   4  -8 11.8902 3.20739   4
   0  -4   8 361.260 16.1571   8
   0  -4  -8 350.447 15.8095   5
   0  -4  -8 326.406 16.2763   4
   0  -4   8 366.726 16.1330   9
   0  -4   8 337.387 14.4016   1
   0  -4  -8 364.596 15.3715   6
   0  -4  -8 363.410 12.3361   7
   0  -4  -8 344.487 11.7804   2
   0   4  -8 355.005 12.1066   3
   1  -4   8 16.1972 4.59965   9
  -1  -4  -8 14.8505 3.99145   6
   1  -4   8 17.9000 4.34818   2
  -1  -4  -8 10.3699 2.35349   2
  -1  -4  -8 10.3690 4.27528   4
  -1  -4  -8 12.7595 2.48914   7
   1  -4   8 12.6359 3.47219   1
   1  -4   8 11.8803 3.94172   7
   1  -4   8 19.6228 5.39748   8
  -1  -4  -8 22.8302 5.18639   5
   2  -4   8 97.1937 8.63571   2
   2  -4   8 83.8011 6.22981   1
   2  -4   8 83.5375 9.29284   9
  -2  -4  -8 82.2286 10.2979   4
  -2  -4  -8 86.6946 7.07904   6
  -2  -4  -8 96.3074 10.3166   5
  -2  -4  -8 93.2450 11.1089   3
   2  -4   8 87.6581 8.45681   7
   2  -4   8 83.4873 9.55860   8
   3  -4   8 5.94264 3.44905   2
  -3  -4  -8 6.01270 3.77430   5
   3  -4   8 6.24372 3.88776   9
   3  -4   8 9.62778 3.96676   7
  -3  -4  -8 13.9391 5.33529   4
  -3  -4  -8 10.7918 4.68209   3
  -3  -4  -8 9.47852 3.22257   6
   3  -4   8 10.3514 4.51577   8
   4  -4   8 121.939 9.83703   7
   4  -4   8 122.703 9.33348   2
   4  -4   8 141.849 11.8118   8
  -4  -4  -8 134.662 10.9159   5
  -4  -4  -8 128.272 10.8207   3
  -4  -4  -8 132.344 11.9292   4
   4  -4   8 127.053 10.3742   9
   5  -4   8 5.33895 4.53616   7
  -5  -4  -8 -0.1308 3.58300   5
   5  -4   8 2.00065 4.02220   2
  -5  -4  -8 3.54954 5.48997   4
  -5  -4  -8 2.50928 4.45243   3
   5  -4   8 2.85392 4.89879   9
   5  -4   8 3.48817 4.74818   8
   6  -4   8 52.9778 9.93489   9
   6  -4   8 54.1009 10.8552   8
  -6  -4  -8 39.0233 8.14137   5
   6  -4   8 51.2555 8.80961   7
  -5  -5   8 19.3493 6.66284   3
   5  -5  -8 18.8928 6.59004   6
   5  -5  -8 12.8775 6.00353   7
   4  -5  -8 116.568 12.8505   6
   4  -5  -8 117.826 10.9069   2
   4  -5  -8 124.358 12.9595   5
  -4  -5   8 139.062 11.6961   3
   4  -5  -8 139.304 10.8209   7
  -4  -5   8 130.741 16.1973   1
   3  -5  -8 19.3070 6.17687   5
   3  -5  -8 15.8060 5.12870   7
   3  -5  -8 17.8376 5.07529   2
   3  -5  -8 22.2678 6.38242   6
  -3  -5   8 25.8488 7.13824   1
  -3  -5   8 16.6648 5.46617   3
  -2  -5   8 314.034 16.4657   1
   2  -5  -8 332.898 17.0392   5
   2  -5  -8 321.694 13.7380   2
   2  -5  -8 311.495 16.1430   6
   2  -5  -8 296.237 13.9007   7
  -2  -5   8 321.503 15.5337   3
  -2  -5   8 321.049 17.0280   9
   1  -5  -8 33.9719 6.44615   6
  -1  -5   8 35.9189 6.95394   9
   1  -5  -8 49.9454 8.35860   5
  -1  -5   8 44.8657 6.61132   3
   1  -5  -8 37.2223 5.36737   2
   1  -5  -8 41.8675 5.49500   7
   1  -5  -8 37.3308 7.96733   4
  -1  -5   8 45.0968 7.42470   1
   0  -5  -8 470.894 20.3584   5
   0  -5   8 475.170 18.6622   1
   0  -5  -8 450.778 21.2976   4
   0  -5   8 481.410 20.1646   9
   0  -5  -8 460.815 19.1601   6
   0  -5   8 445.764 19.8766   8
  -1  -5  -8 38.6845 6.96199   5
  -1  -5  -8 36.0566 6.19362   6
  -1  -5  -8 50.3686 9.26600   4
   1  -5   8 47.2862 6.55568   1
   1  -5   8 42.0737 6.52309   7
   1  -5   8 49.5740 7.77382   9
   1  -5   8 49.8175 7.99420   8
   1  -5   8 49.2967 6.79155   2
  -2  -5  -8 340.955 14.9430   6
   2  -5   8 315.998 17.2402   8
   2  -5   8 343.410 15.7119   7
  -2  -5  -8 310.437 18.2016   4
  -2  -5  -8 333.808 16.8847   5
   2  -5   8 334.880 16.1997   9
   2  -5   8 336.101 15.1839   2
  -3  -5  -8 3.15597 4.70923   4
   3  -5   8 10.2690 4.43482   7
  -3  -5  -8 18.5694 5.53133   5
   3  -5   8 13.7905 5.74862   8
  -3  -5  -8 16.4505 6.14937   3
   3  -5   8 17.2673 5.47286   9
   3  -5   8 11.2343 4.48535   2
  -4  -5  -8 134.533 11.4892   5
  -4  -5  -8 118.202 21.1581   4
   4  -5   8 125.215 11.0541   9
   4  -5   8 143.887 12.5954   8
   4  -5   8 122.034 10.1437   7
  -4  -5  -8 142.112 12.7049   3
   4  -5   8 149.275 18.8204   2
  -5  -5  -8 16.9542 6.06175   5
   5  -5   8 11.3730 6.22354   8
   5  -5   8 15.3655 6.31855   7
  -4  -6   8 24.0273 8.64751   3
   4  -6  -8 24.2812 6.81737   7
   3  -6  -8 8.96820 4.75886   2
   3  -6  -8 19.2426 5.74762   7
  -3  -6   8 12.1073 6.09373   3
   3  -6  -8 17.0398 6.53112   6
  -2  -6   8 9.52911 8.73807   3
   2  -6  -8 4.16480 3.74323   7
   2  -6  -8 5.15946 4.54314   6
  -2  -6   8 -2.3652 4.83185   1
   2  -6  -8 2.80462 3.63295   2
  -1  -6   8 6.14890 5.11910   9
   1  -6  -8 2.20882 4.28090   6
   1  -6  -8 1.25459 4.17640   5
  -1  -6   8 1.51532 4.47506   1
   0  -6   8 47.9971 8.08621   1
   0  -6   8 38.5568 8.13859   8
   0  -6  -8 25.9659 7.13204   5
   0  -6  -8 22.6213 7.30047   4
   0  -6   8 37.1877 7.67520   9
   0  -6  -8 38.2521 7.34932   6
   1  -6   8 4.09629 4.64494   8
   1  -6   8 4.81483 3.82117   2
  -1  -6  -8 2.34665 4.01767   5
   1  -6   8 0.22502 4.35188   9
  -1  -6  -8 3.82574 3.85828   6
   1  -6   8 3.79390 3.82440   7
  -1  -6  -8 3.92392 5.67940   4
   2  -6   8 7.68425 4.54771   2
   2  -6   8 -1.3401 4.55721   8
   2  -6   8 5.56337 4.43506   9
   2  -6   8 3.08103 4.19506   7
  -2  -6  -8 0.12382 3.92634   5
   3  -6   8 12.9753 5.30669   7
   3  -6   8 11.7563 6.32031   8
   4  -6   8 38.7781 9.00476   8
   1  -7  -8 2.84957 4.73897   6
   0  -7   8 44.5246 9.15203   9
   0  -7  -8 45.0152 8.45193   6
   0  -7   8 42.5218 9.17950   8
   1  -7   8 4.90200 5.37715   8
   1  -7   8 2.79434 3.99212   7
   2  -7   8 162.853 13.8184   8
  -6   0   9 4.72213 4.10719   1
   6   0  -9 -1.1697 3.35969   6
  -5   0   9 7.41427 4.02091   1
   5   0  -9 9.15552 3.51642   6
  -4   0   9 1.75558 2.80666   1
  -3   0   9 -0.1537 1.42818   4
  -3   0   9 2.45639 2.78119   1
  -3   0   9 -1.5007 2.03801   9
   3   0  -9 0.28389 1.31900   5
  -2   0   9 1.39252 2.19235   9
  -2   0   9 0.01516 2.12801   1
  -2   0   9 0.22593 0.91600   4
   2   0  -9 -0.8834 1.24974   5
  -1   0   9 19.8758 3.49530   9
  -1   0   9 18.2370 3.79808   1
  -1   0   9 10.7521 1.64189   4
   0   0   9 1.05592 1.75935   8
   0   0   9 0.55443 1.88519   9
   0   0  -9 1.41851 1.28977   4
   1   0   9 16.0876 3.97249   9
  -1   0  -9 11.4669 2.82572   4
  -1   0  -9 10.9444 2.27135   2
  -2   0  -9 0.38670 0.86238   2
  -2   0  -9 3.84854 1.43976   3
   2   0   9 1.46614 2.11469   8
   3   0   9 -1.0999 1.69062   2
   3   0   9 3.04457 2.69863   8
   3   0   9 0.12025 1.78861   7
  -3   0  -9 0.31465 1.49053   3
   4   0   9 0.26784 2.05642   2
   4   0   9 0.96707 3.38755   8
  -4   0  -9 0.26625 1.96064   3
   4   0   9 0.84092 2.17935   7
   5   0   9 1.14050 2.48195   7
   5   0   9 9.87601 5.06937   8
   5   0   9 11.0153 3.08621   2
  -5   0  -9 5.00384 3.02070   3
   6   0   9 3.10131 3.02879   2
   6   0   9 -4.0525 2.62429   7
  -6   0  -9 0.48635 3.22467   3
   6   0   9 -0.5672 4.96005   8
   7   0   9 1.19872 5.83123   8
  -7   0  -9 -3.8605 3.97829   3
  -7  -1   9 6.21509 5.52628   1
   6  -1  -9 300.498 14.9424   6
  -6  -1   9 342.549 16.9166   1
  -6   1   9 330.971 14.8710   1
   5  -1  -9 89.5163 9.01280   6
  -5  -1   9 66.2681 8.26953   1
   5   1  -9 91.7434 7.00754   6
  -5   1   9 97.2318 7.59935   1
   4  -1  -9 123.299 6.99266   5
  -4  -1   9 115.015 8.67552   1
   4  -1  -9 117.247 8.43018   6
  -4   1   9 134.481 8.24316   1
   3  -1  -9 179.890 8.12376   5
  -3  -1   9 160.450 9.65487   9
  -3  -1   9 155.852 9.55061   1
  -3   1   9 168.066 9.01632   1
  -3   1   9 167.201 7.87105   4
  -3   1   9 151.677 7.95595   9
   2  -1  -9 1311.53 33.2852   5
  -2  -1   9 1265.22 35.6109   1
  -2   1   9 1299.89 33.0765   9
  -2   1   9 1251.31 35.0432   1
  -2   1   9 1318.43 32.2744   4
  -1  -1   9 202.855 10.0497   1
  -1  -1   9 208.383 10.1288   9
   1  -1  -9 199.345 8.25033   4
   1  -1  -9 190.111 9.12029   5
   1  -1  -9 208.287 8.38968   8
  -1   1   9 196.123 8.60925   9
  -1   1   9 199.431 7.79001   4
   0  -1  -9 760.529 20.8236   8
   0  -1   9 785.955 23.2658   8
   0  -1  -9 794.619 21.4606   4
   0  -1   9 756.478 23.7957   9
   0  -1   9 764.596 17.9179   3
   0  -1   9 765.662 23.4537   1
   0   1   9 768.505 20.8928   8
   0   1   9 769.703 21.4439   4
   0   1   9 792.783 21.5931   3
   0   1   9 774.809 22.6065   9
   1  -1   9 205.991 10.0675   8
   1  -1   9 214.963 10.9241   9
  -1  -1  -9 195.896 8.25553   8
  -1  -1  -9 199.176 9.42428   4
   1   1   9 223.069 8.54959   8
   1   1   9 208.772 8.14724   3
  -2  -1  -9 1297.95 35.5871   4
   2  -1   9 1273.97 36.3963   9
  -2  -1  -9 1305.34 32.6865   3
  -2  -1  -9 1262.88 31.0120   7
   2  -1   9 1254.71 33.1299   7
   2  -1   9 1276.60 35.2240   8
  -2  -1  -9 1277.82 30.7729   2
   2   1   9 1246.02 32.0668   3
   2   1   9 1270.68 32.7134   8
  -3  -1  -9 157.605 7.81240   3
   3  -1   9 135.311 9.32930   8
  -3  -1  -9 147.396 6.20967   2
   3  -1   9 146.295 7.96314   7
  -3  -1  -9 157.083 6.49143   7
  -3  -1  -9 173.553 10.4885   4
   3  -1   9 143.445 7.69530   2
  -3   1  -9 160.271 6.06172   3
   3   1   9 164.029 9.03467   3
   3   1   9 171.954 8.86142   8
   4  -1   9 133.266 7.58747   2
   4  -1   9 131.723 7.89112   7
   4  -1   9 127.037 9.48094   8
  -4  -1  -9 126.677 7.64904   3
   4   1   9 128.834 9.15197   8
  -4   1  -9 132.109 6.51983   3
   5  -1   9 88.2889 7.23859   7
   5  -1   9 79.0681 7.20841   2
  -5  -1  -9 86.3281 7.21545   3
   5  -1   9 87.0953 10.3794   8
   5   1   9 61.7132 8.50572   8
  -5   1  -9 80.4473 6.59551   3
   5   1   9 91.2485 5.81410   7
   5   1   9 79.5029 5.58427   2
  -6  -1  -9 323.902 15.1675   3
   6  -1   9 303.857 17.8303   8
   6  -1   9 321.274 14.4269   7
   6  -1   9 326.200 14.0678   2
   6   1   9 342.105 18.0905   8
  -6   1  -9 330.435 14.6550   3
   7  -1   9 9.27285 6.85123   8
   7  -1   9 8.80557 4.82225   7
   7  -1   9 2.73680 4.52901   2
  -7  -1  -9 7.71071 4.78477   3
   7   1   9 5.64751 6.50958   8
   7  -2  -9 8.93934 5.53806   6
   6  -2  -9 103.581 10.9948   6
  -6  -2   9 131.491 13.3212   3
  -6  -2   9 117.991 12.8395   1
   5  -2  -9 22.1526 4.74670   5
   5  -2  -9 35.7399 6.42666   6
  -5  -2   9 30.7580 6.89916   1
  -5  -2   9 26.3317 6.27571   3
  -5   2   9 30.3615 5.12765   1
   4  -2  -9 139.912 9.80145   6
  -4  -2   9 129.209 10.0677   1
   4  -2  -9 132.216 8.58464   5
  -4  -2   9 136.871 9.34602   3
  -4   2   9 125.365 8.01458   1
   3  -2  -9 56.4651 6.86330   6
  -3  -2   9 48.7349 6.13670   3
  -3  -2   9 45.1872 2.93299   4
   3  -2  -9 58.5756 6.24201   5
  -3  -2   9 52.0106 7.12858   1
  -3  -2   9 40.0127 6.47247   9
  -3   2   9 59.9041 6.61771   1
  -2  -2   9 248.049 9.92646   3
  -2  -2   9 237.401 11.8947   1
   2  -2  -9 237.368 10.9700   5
   2   2  -9 255.019 8.09634   5
  -2   2   9 247.374 8.75036   9
  -1  -2   9 32.4556 3.59507   3
  -1  -2   9 34.0369 5.19641   1
  -1  -2   9 38.0742 5.66763   9
   1  -2  -9 29.8667 4.51463   4
   1  -2  -9 35.4616 3.20360   8
   1  -2  -9 29.4899 4.56549   5
  -1  -2   9 30.8604 5.19176   8
  -1   2   9 41.6956 3.77011   9
   0  -2   9 1036.52 30.6556   8
   0  -2   9 1058.46 31.3579   9
   0  -2   9 1043.97 24.5947   3
   0  -2  -9 1040.12 29.6274   4
   0  -2  -9 1135.25 31.5198   5
   0  -2  -9 1049.96 25.4943   8
   0  -2   9 1093.58 30.3686   1
   0   2   9 1091.01 28.5018   9
   0   2  -9 1046.85 25.5975   4
   1  -2   9 40.4247 5.78326   8
   1  -2   9 32.9331 5.23572   9
  -1  -2  -9 28.8874 4.63805   4
   1  -2   9 34.2853 4.86926   1
   1   2   9 38.8465 2.85685   8
  -2  -2  -9 240.979 7.73281   7
   2  -2   9 237.626 10.7164   1
  -2  -2  -9 228.616 12.0761   4
   2  -2   9 238.174 10.7230   7
   2  -2   9 254.322 12.3592   8
  -2  -2  -9 244.317 7.58978   2
  -2  -2  -9 247.416 11.0952   3
   2  -2   9 246.193 10.6007   2
   2  -2   9 248.491 12.6734   9
   2   2   9 236.758 8.79669   8
  -3  -2  -9 46.8902 3.27553   2
   3  -2   9 43.3237 6.81406   9
   3  -2   9 51.0323 5.76030   2
  -3  -2  -9 49.8425 5.98555   3
   3  -2   9 53.9319 6.26252   7
   3  -2   9 46.2659 6.81504   8
  -3  -2  -9 56.6901 7.97475   4
   3   2   9 50.7931 5.52854   8
  -3   2  -9 52.6111 3.38944   3
   4  -2   9 117.626 10.2961   9
   4  -2   9 135.184 8.30117   2
  -4  -2  -9 139.762 11.0378   4
   4  -2   9 127.293 10.4274   8
   4  -2   9 128.224 8.48876   7
  -4  -2  -9 136.575 8.89888   3
  -4   2  -9 137.162 6.72853   3
   4   2   9 134.519 8.80348   8
  -5  -2  -9 17.4171 5.86251   4
  -5  -2  -9 24.4864 5.53379   3
   5  -2   9 20.2652 4.64889   2
   5  -2   9 22.4716 6.59949   8
   5  -2   9 17.6165 4.76732   7
   5   2   9 23.7271 5.81350   8
  -6  -2  -9 109.983 9.67815   3
   6  -2   9 103.586 12.8815   8
  -6  -2  -9 77.1274 11.3561   4
   6  -2   9 99.5418 9.51309   2
   6  -2   9 103.656 9.94159   7
   6   2   9 97.7472 11.4108   8
   7  -2   9 3.23017 5.03719   7
   7  -2   9 3.62110 8.13318   8
  -7  -2  -9 7.15711 4.80901   3
   7  -2   9 -1.8976 4.31359   2
   7   2   9 1.86929 6.35366   8
   7  -3  -9 6.69039 5.22860   6
   6  -3  -9 254.164 15.4547   6
  -6  -3   9 222.081 14.9014   3
  -5  -3   9 17.6270 5.71284   3
   5  -3  -9 18.0544 5.08732   5
   5  -3  -9 11.2748 5.06271   6
  -5  -3   9 19.9114 6.82020   1
   4  -3  -9 106.968 10.8373   6
  -4  -3   9 124.181 12.5864   1
   4  -3  -9 95.5837 8.61758   5
  -4  -3   9 96.6758 8.56882   3
  -4   3   9 96.2274 6.99766   1
  -3  -3   9 16.0835 4.31994   3
   3  -3  -9 27.2452 5.29757   5
  -3  -3   9 19.3065 5.40453   1
  -3  -3   9 26.5725 6.16677   9
   3  -3  -9 21.6018 5.30188   6
  -3   3   9 21.6265 4.56214   1
  -2  -3   9 1241.10 36.5281   9
  -2  -3   9 1154.24 32.2396   3
   2  -3  -9 1197.01 35.2995   6
  -2  -3   9 1220.56 35.5229   1
   2  -3  -9 1243.25 35.2122   5
   2   3  -9 1183.62 29.8129   5
  -1  -3   9 89.2715 5.61949   3
  -1  -3   9 87.2847 7.31564   1
   1  -3  -9 88.1243 7.57660   6
  -1  -3   9 92.4255 7.91679   8
   1  -3  -9 88.3689 3.84703   8
   1  -3  -9 95.3567 7.55841   5
   1  -3  -9 87.2581 7.58930   4
  -1  -3   9 108.925 8.55363   9
  -1   3   9 97.0811 4.82264   9
   1   3  -9 96.8263 6.20348   5
   1   3  -9 93.1269 4.86836   4
   0  -3   9 277.867 12.2301   1
   0  -3   9 273.554 13.1389   8
   0  -3  -9 245.281 12.4792   5
   0  -3   9 282.485 13.5360   9
   0  -3  -9 244.956 12.5295   4
   0   3  -9 266.559 9.69107   4
  -1  -3  -9 94.5373 7.96239   4
   1  -3   9 98.3937 7.03335   7
  -1  -3  -9 84.3702 7.67009   5
   1  -3   9 107.372 8.51913   9
   1  -3   9 87.6839 6.68135   1
   1  -3   9 102.550 8.08612   8
  -1   3  -9 88.3408 3.81836   3
  -1   3  -9 87.6893 6.10362   4
   2  -3   9 1210.96 33.5088   2
  -2  -3  -9 1176.40 35.1982   3
  -2  -3  -9 1230.58 36.7248   4
   2  -3   9 1217.66 36.2977   9
   2  -3   9 1170.47 33.7279   7
   2  -3   9 1231.57 36.5787   8
   2  -3   9 1218.27 32.8133   1
  -2  -3  -9 1231.85 37.1632   5
  -2   3  -9 1175.93 28.3289   3
   2   3   9 1219.08 28.2426   8
   3  -3   9 23.2038 4.08056   1
  -3  -3  -9 16.2488 5.09544   5
   3  -3   9 28.4126 5.21332   7
  -3  -3  -9 14.7920 5.04053   4
  -3  -3  -9 23.5062 5.42008   3
   3  -3   9 18.7509 5.04098   8
   3  -3   9 17.9506 4.29106   2
   3  -3   9 27.0625 6.06238   9
   3   3   9 20.1761 3.46880   8
   4  -3   9 96.4438 10.9980   8
   4  -3   9 110.378 11.6206   9
   4  -3   9 113.451 8.69745   7
  -4  -3  -9 117.960 12.6901   4
  -4  -3  -9 100.995 8.74304   3
   4  -3   9 104.909 8.16845   2
   4   3   9 90.6412 7.31036   8
  -5  -3  -9 16.9582 6.41133   4
   5  -3   9 9.82592 4.40360   2
   5  -3   9 17.6479 6.78191   8
  -5  -3  -9 11.7065 4.52245   3
   5  -3   9 14.7491 5.98572   9
   5  -3   9 10.7800 4.59338   7
   5   3   9 3.44047 4.78735   8
   6  -3   9 228.107 13.4751   2
   6  -3   9 269.462 17.5472   8
   6  -3   9 238.547 16.4360   9
   6  -3   9 255.687 14.6340   7
  -6  -3  -9 237.996 15.0225   3
   7  -3   9 -6.4604 4.61073   7
   7  -3   9 1.04886 5.96724   9
   6  -4  -9 148.070 13.0529   6
  -5  -4   9 0.94421 3.87401   3
   5  -4  -9 8.04679 5.02465   5
   5  -4  -9 6.51372 5.15821   6
   5  -4  -9 4.66701 4.88172   2
   5  -4  -9 3.08035 5.08762   7
  -4  -4   9 15.1992 6.10716   1
   4  -4  -9 12.8487 5.27656   7
   4  -4  -9 17.7978 5.67758   6
  -4  -4   9 20.8084 5.41870   3
   4  -4  -9 15.2498 5.10020   2
   4  -4  -9 16.4927 5.88972   5
   3  -4  -9 25.4091 5.62716   7
  -3  -4   9 37.4045 7.55164   1
   3  -4  -9 26.9992 6.22801   5
  -3  -4   9 25.9598 6.45998   9
  -3  -4   9 21.8457 5.39033   3
   3  -4  -9 23.8690 5.77851   6
   2  -4  -9 314.526 15.1687   6
  -2  -4   9 256.149 14.3388   1
  -2  -4   9 280.618 15.3306   9
   2  -4  -9 307.622 13.1368   7
   2  -4  -9 303.044 15.2105   5
  -2  -4   9 282.412 12.9769   3
   1  -4  -9 140.062 8.27316   7
   1  -4  -9 139.885 9.90094   6
   1  -4  -9 127.741 10.3281   4
   1  -4  -9 132.244 9.94416   5
  -1  -4   9 138.801 10.5867   8
  -1  -4   9 127.976 9.52640   1
  -1  -4   9 128.355 10.2650   9
  -1  -4   9 125.452 7.85456   3
   0  -4   9 225.559 12.7934   8
   0  -4   9 204.133 12.4377   9
   0  -4  -9 217.956 8.81812   2
   0  -4   9 221.541 11.3968   1
   0  -4  -9 187.017 12.4778   4
   0  -4  -9 221.491 12.0971   6
   0  -4  -9 218.162 9.24872   7
   0  -4  -9 213.050 12.3829   5
   1  -4   9 125.285 8.81656   7
  -1  -4  -9 124.546 10.3151   4
   1  -4   9 127.768 10.3757   8
  -1  -4  -9 126.898 9.78112   5
  -1  -4  -9 127.934 9.10886   6
   1  -4   9 144.184 10.3073   9
   1  -4   9 130.225 8.47069   1
  -2  -4  -9 308.134 15.6854   5
   2  -4   9 291.075 15.7082   8
   2  -4   9 278.048 14.7690   9
   2  -4   9 287.211 12.1626   1
  -2  -4  -9 287.175 13.1142   6
   2  -4   9 285.915 13.3815   2
  -2  -4  -9 305.373 16.2730   4
   2  -4   9 286.295 13.7890   7
  -3  -4  -9 32.2796 7.23662   4
  -3  -4  -9 27.4664 6.25124   5
   3  -4   9 28.9833 5.28702   2
   3  -4   9 25.2087 6.48300   8
   3  -4   9 33.2389 5.92774   7
  -3  -4  -9 37.6003 7.46902   3
  -3  -4  -9 25.7373 4.64695   6
   3  -4   9 25.1551 6.12669   9
   4  -4   9 25.9199 6.64268   8
  -4  -4  -9 18.9353 5.41460   5
  -4  -4  -9 11.8166 5.13067   3
  -4  -4  -9 10.9788 5.18262   4
   4  -4   9 15.1150 5.72359   9
   4  -4   9 21.2537 5.79953   7
   4  -4   9 19.8036 5.15344   2
   5  -4   9 12.3419 6.23923   8
   5  -4   9 2.24290 5.13530   9
  -5  -4  -9 8.13529 5.28000   3
   5  -4   9 4.07322 4.31613   2
   5  -4   9 4.83127 4.45324   7
  -5  -4  -9 1.52190 3.92076   5
  -6  -4  -9 113.363 14.7990   5
   6  -4   9 137.133 15.2765   7
   6  -4   9 143.799 14.8841   9
   5  -5  -9 -0.1097 4.70809   7
  -5  -5   9 1.20719 7.07025   3
   4  -5  -9 4.32600 4.89272   7
   4  -5  -9 4.40988 4.35565   2
   4  -5  -9 1.02855 4.19234   6
   4  -5  -9 2.77362 4.65541   5
  -4  -5   9 5.44818 4.70069   3
   3  -5  -9 -2.2984 3.83351   7
   3  -5  -9 2.18427 4.03567   5
  -3  -5   9 -0.0303 3.71324   3
  -3  -5   9 -0.0325 4.43285   1
   3  -5  -9 4.30329 4.77967   6
   3  -5  -9 -6.7870 3.28879   2
   2  -5  -9 32.7092 7.26326   5
   2  -5  -9 23.1097 5.42205   7
  -2  -5   9 18.0267 6.13800   9
  -2  -5   9 36.1358 7.68284   1
  -2  -5   9 18.1373 5.20317   3
   2  -5  -9 18.0102 4.77098   2
   2  -5  -9 18.9740 5.86264   6
   1  -5  -9 4.04254 3.28569   7
   1  -5  -9 10.2572 4.70182   6
  -1  -5   9 6.90109 4.01854   3
   1  -5  -9 9.64278 4.81543   5
  -1  -5   9 10.3765 4.55159   1
  -1  -5   9 8.82749 4.73910   9
   1  -5  -9 8.45432 3.67647   2
   1  -5  -9 13.3802 5.80359   4
   0  -5   9 25.5427 6.52095   9
   0  -5   9 30.1573 6.89014   8
   0  -5  -9 29.0051 6.82953   5
   0  -5   9 17.8255 5.03699   1
   0  -5  -9 31.5699 7.84236   4
   0  -5  -9 28.2684 6.05864   6
   1  -5   9 9.41026 3.94065   1
   1  -5   9 6.80152 4.32927   9
   1  -5   9 7.22041 3.80985   7
  -1  -5  -9 2.89625 4.15250   4
   1  -5   9 11.2625 4.86915   8
  -1  -5  -9 6.90158 4.55989   5
  -1  -5  -9 14.9241 4.59951   6
   2  -5   9 17.7014 5.15917   7
   2  -5   9 18.8418 4.87368   2
  -2  -5  -9 19.3282 4.90328   6
  -2  -5  -9 20.5472 7.08986   4
   2  -5   9 17.6039 5.52790   9
  -2  -5  -9 11.7746 5.10163   5
   2  -5   9 14.6685 5.81404   8
  -3  -5  -9 7.02958 4.34763   5
  -3  -5  -9 3.45302 5.20012   3
  -3  -5  -9 -0.7184 4.92092   4
   3  -5   9 -0.5536 3.94471   9
   3  -5   9 3.30112 4.10294   7
   3  -5   9 3.42792 4.79306   8
   3  -5   9 0.48864 3.60727   2
   4  -5   9 -0.2817 4.57246   8
  -4  -5  -9 1.64525 4.38738   5
   4  -5   9 0.40936 4.03385   7
  -4  -5  -9 7.01588 6.32826   3
   4  -5   9 -0.4032 4.33476   9
   5  -5   9 -2.6263 9.28559   8
   4  -6  -9 92.5141 10.9975   7
   3  -6  -9 9.55576 6.57299   6
   3  -6  -9 8.54412 4.55057   2
   3  -6  -9 7.37688 4.94608   7
   2  -6  -9 316.430 17.9979   6
  -2  -6   9 336.747 18.9063   1
  -1  -6   9 14.7584 5.74025   1
  -1  -6   9 27.9527 7.57317   9
   1  -6  -9 14.9947 5.62256   6
   0  -6   9 295.148 15.7728   1
   0  -6   9 329.424 17.7523   9
   0  -6  -9 287.603 16.3270   6
   0  -6  -9 255.609 21.0362   4
   0  -6   9 325.542 18.0302   8
  -1  -6  -9 17.5775 5.36593   6
   1  -6   9 31.1102 6.50473   7
   1  -6   9 23.9249 6.63065   8
   1  -6   9 14.9463 5.68874   9
   2  -6   9 325.060 17.4953   9
   2  -6   9 343.440 17.4191   7
   2  -6   9 335.609 19.0082   8
   3  -6   9 5.98102 5.48640   8
   3  -6   9 4.25575 4.79877   7
   0  -7   9 2.34205 5.29398   8
   0  -7   9 3.11802 5.69124   9
   0  -7  -9 2.89500 5.09678   6
   1  -7   9 17.0069 7.09043   8
  -6   0  10 694.499 25.1608   1
   5   0 -10 6.95202 3.60095   6
  -5   0  10 18.5771 4.86470   1
   4   0 -10 159.300 6.35236   5
  -4   0  10 143.990 9.60246   1
  -3   0  10 57.1870 3.91206   4
   3   0 -10 61.0743 4.19292   5
  -3   0  10 67.9772 7.24418   9
  -3   0  10 55.8481 6.93267   1
  -2   0  10 2739.85 61.0187   4
   2   0 -10 2786.93 64.0278   5
  -2   0  10 2792.09 66.7174   9
  -2   0  10 2684.17 67.5969   1
  -1   0  10 160.604 8.81874   9
  -1   0  10 178.574 9.71299   1
   0   0  10 1608.63 40.1674   8
   0   0 -10 1554.17 36.9803   4
   0   0  10 1547.82 41.3427   9
   1   0  10 187.623 10.0939   9
   1   0  10 163.677 5.74303   3
  -1   0 -10 161.051 7.94442   4
   1   0  10 177.376 8.75112   8
  -2   0 -10 2757.65 61.9034   3
   2   0  10 2735.97 65.9850   8
   2   0  10 2698.06 68.4254   9
   3   0  10 62.3977 7.06657   8
  -3   0 -10 57.7767 4.19428   3
   4   0  10 148.389 7.64253   2
   4   0  10 152.652 8.13050   7
  -4   0 -10 156.329 7.57048   3
   4   0  10 147.665 10.1067   8
   5   0  10 21.8421 6.17118   8
  -5   0 -10 16.1178 3.93647   3
   5   0  10 14.0792 3.48728   2
   5   0  10 15.8632 3.82686   7
   6   0  10 653.777 26.9098   8
  -6   0 -10 718.581 23.8850   3
   7   0  10 19.1679 7.93817   8
  -7  -1  10 4.18426 5.49815   1
  -6  -1  10 31.8788 7.09418   1
   6  -1 -10 31.5846 6.17246   6
  -6   1  10 32.3722 6.15109   1
   5  -1 -10 4.68460 3.66703   6
  -5  -1  10 2.41066 3.67228   1
  -5   1  10 8.60596 3.88610   1
   4  -1 -10 56.2877 6.96777   6
   4  -1 -10 71.8834 5.62935   5
  -4  -1  10 69.0567 8.42221   1
  -4   1  10 67.4105 7.38868   1
  -3  -1  10 0.06851 1.18463   4
  -3  -1  10 5.30535 3.16093   9
  -3  -1  10 4.39732 3.22598   1
  -3  -1  10 2.20309 1.15667   4
   3  -1 -10 3.53179 2.33991   5
  -3   1  10 3.51846 2.72013   1
  -3   1  10 1.97598 2.29565   9
  -3   1  10 3.07182 1.99755   4
  -2  -1  10 76.2221 6.90425   1
   2  -1 -10 88.8702 5.96691   5
  -2  -1  10 82.7350 6.98132   9
  -2   1  10 94.2934 7.23564   1
  -2   1  10 86.9798 5.03349   4
  -2   1  10 94.9807 6.14322   9
  -1  -1  10 17.7613 3.74544   9
  -1  -1  10 14.4941 3.61190   1
   1  -1 -10 21.1002 3.85834   5
   1  -1 -10 21.6121 3.22929   4
  -1   1  10 20.2031 2.85764   4
  -1   1  10 28.8306 4.03299   9
   0  -1  10 74.8512 6.04611   8
   0  -1  10 75.8286 7.73873   1
   0  -1 -10 63.1403 4.65470   4
   0  -1  10 68.0382 7.47336   9
   0  -1 -10 60.4392 4.59151   8
   0  -1  10 56.0936 2.49416   3
   0   1  10 59.4929 5.46327   9
   0   1  10 48.8318 4.37881   8
   0   1 -10 65.2992 3.24004   4
   0   1  10 60.9412 4.67484   3
   0   1  10 58.7771 4.57812   4
  -1  -1 -10 19.3625 3.74592   8
   1  -1  10 25.4957 5.01031   9
   1  -1  10 14.2146 3.43583   8
  -1  -1 -10 22.5887 3.77065   4
   1   1  10 18.6189 2.86039   3
   1   1  10 21.2083 4.34632   9
   1   1  10 22.8472 3.32938   8
  -2  -1 -10 87.4048 4.89703   2
  -2  -1 -10 93.2685 5.83205   3
   2  -1  10 86.7981 7.07554   8
   2  -1  10 88.8471 7.98321   9
  -2  -1 -10 89.5319 7.09116   4
   2   1  10 100.511 6.20056   8
   2   1  10 90.9856 5.38227   3
   3  -1  10 2.61386 2.50348   7
  -3  -1 -10 2.71952 1.68523   2
   3  -1  10 6.91142 2.83760   2
   3  -1  10 3.72949 3.46966   8
   3  -1  10 3.72808 3.64923   9
  -3  -1 -10 1.38196 2.07119   3
  -3  -1 -10 2.26594 2.84412   4
  -3   1 -10 3.50193 1.39193   3
   3   1  10 2.70506 2.57626   8
  -4  -1 -10 70.6149 6.07894   3
   4  -1  10 70.3231 8.82690   8
   4  -1  10 69.2927 6.61483   2
   4  -1  10 73.8241 7.12492   7
  -4  -1 -10 61.9726 8.46890   4
   4   1  10 72.9045 8.06768   8
  -4   1 -10 66.9625 4.83173   3
   5  -1  10 8.21783 3.40459   2
   5  -1  10 6.21384 3.24207   7
  -5  -1 -10 10.2792 3.63993   3
   5  -1  10 3.94271 4.48745   8
   5   1  10 3.90320 4.51339   8
  -5   1 -10 3.07407 2.93297   3
   6  -1  10 29.0302 5.45257   2
   6  -1  10 27.0059 5.56283   7
  -6  -1 -10 30.5992 6.21671   3
   6  -1  10 32.7410 8.56052   8
   6   1  10 26.7949 7.75057   8
   7  -1  10 10.4185 6.92304   8
   7   1  10 10.0625 6.91738   8
   6  -2 -10 214.968 13.8661   6
  -6  -2  10 251.202 15.7175   1
  -6  -2  10 213.910 14.3653   3
   5  -2 -10 14.6391 4.33869   5
  -5  -2  10 7.27745 4.68262   3
  -5  -2  10 9.42290 5.20499   1
   5  -2 -10 17.8502 5.26297   6
  -5   2  10 12.7093 3.99647   1
   4  -2 -10 51.3692 6.38531   5
  -4  -2  10 37.7554 6.35503   3
   4  -2 -10 39.7629 6.37686   6
  -4  -2  10 36.1852 6.66256   1
  -4   2  10 38.6174 5.67856   1
  -3  -2  10 23.1444 4.66670   3
  -3  -2  10 24.6189 5.78509   9
  -3  -2  10 24.6812 5.10916   1
   3  -2 -10 26.1100 5.16332   6
   3  -2 -10 26.5853 4.63224   5
  -3   2  10 22.4677 4.59427   1
  -2  -2  10 656.019 19.5533   3
  -2  -2  10 666.553 23.2592   9
   2  -2 -10 670.296 21.4428   5
  -2  -2  10 654.878 22.7905   1
  -2   2  10 661.991 18.6881   9
  -1  -2  10 53.7553 6.64407   8
  -1  -2  10 49.5668 6.51829   1
  -1  -2  10 77.4704 7.10804   9
   1  -2 -10 74.7786 6.21818   4
   1  -2 -10 70.6304 6.21678   5
   1  -2 -10 68.2190 4.52361   8
  -1  -2  10 52.7196 4.09325   3
  -1   2  10 67.2028 4.96791   9
   0  -2  10 292.290 13.3162   8
   0  -2 -10 313.203 9.80449   8
   0  -2  10 321.741 14.4025   9
   0  -2 -10 327.602 14.3252   5
   0  -2  10 313.666 13.4302   1
   0  -2 -10 293.842 12.5066   4
   0   2  10 290.781 11.8268   9
   0   2 -10 307.251 9.09023   4
   1  -2  10 80.2809 7.13239   8
  -1  -2 -10 56.1517 6.42313   4
   1  -2  10 61.3843 7.51391   9
   1  -2  10 54.8167 6.30111   1
   1   2  10 61.9037 3.77914   8
  -2  -2 -10 638.888 17.2781   7
   2  -2  10 625.943 22.6920   8
   2  -2  10 658.744 20.7622   2
   2  -2  10 656.233 21.0582   7
  -2  -2 -10 680.924 21.5673   3
   2  -2  10 642.470 23.2754   9
  -2  -2 -10 638.777 17.1112   2
   2  -2  10 649.491 21.2718   1
  -2  -2 -10 683.293 23.0782   4
   2   2  10 671.029 18.4217   8
   3  -2  10 17.7155 5.09148   8
   3  -2  10 25.5685 6.09556   9
   3  -2  10 26.7560 4.66654   2
  -3  -2 -10 26.6103 5.99922   4
  -3  -2 -10 30.0190 5.01755   3
   3  -2  10 24.1070 4.49519   7
   3   2  10 18.7143 3.60941   8
  -3   2 -10 24.0416 2.27379   3
  -4  -2 -10 49.3711 6.65165   3
   4  -2  10 45.4180 6.01860   2
   4  -2  10 40.5562 5.79711   7
   4  -2  10 22.5099 5.71457   8
  -4  -2 -10 40.5773 7.63480   4
   4  -2  10 49.3943 8.12167   9
   4   2  10 32.6244 5.51021   8
   5  -2  10 10.7412 5.48926   8
   5  -2  10 15.3203 4.28678   2
   5  -2  10 5.98111 5.54456   9
   5  -2  10 14.5311 4.58946   7
  -5  -2 -10 12.5420 5.23484   4
  -5  -2 -10 9.43564 4.22606   3
   5   2  10 8.97509 4.73084   8
  -6  -2 -10 232.096 17.0793   4
  -6  -2 -10 229.218 13.7277   3
   6  -2  10 236.407 13.1963   7
   6  -2  10 238.745 12.8974   2
   6  -2  10 224.509 15.7912   8
   6   2  10 224.575 14.3883   8
   7  -2  10 2.13625 4.74913   2
  -7  -2 -10 3.63515 4.61819   3
   7  -2  10 12.7633 5.24632   7
   7   2  10 5.24373 6.68076   8
   7  -3 -10 5.84973 5.90807   6
   6  -3 -10 366.961 19.1699   6
  -6  -3  10 350.911 18.4081   3
  -5  -3  10 25.9966 6.17315   3
   5  -3 -10 32.6089 6.89705   6
   5  -3 -10 43.6870 7.21443   5
  -5  -3  10 41.9283 8.10782   1
  -4  -3  10 27.9195 5.87552   3
   4  -3 -10 17.4070 5.16331   5
  -4  -3  10 17.5326 6.17928   1
   4  -3 -10 32.7303 6.65598   6
  -4   3  10 28.8416 5.10336   1
   3  -3 -10 130.280 9.91786   6
   3  -3 -10 128.861 9.19554   5
  -3  -3  10 121.390 8.40831   3
  -3  -3  10 110.197 9.90797   9
  -3  -3  10 116.327 9.71443   1
  -3   3  10 142.125 8.91915   1
   2  -3 -10 1669.70 45.5924   6
   2  -3 -10 1621.90 44.7766   5
  -2  -3  10 1650.72 46.8562   9
  -2  -3  10 1631.64 45.6134   1
  -2  -3  10 1614.62 41.7284   3
   1  -3 -10 388.623 16.5374   5
  -1  -3  10 405.134 16.7185   1
   1  -3 -10 390.741 16.7360   4
  -1  -3  10 418.101 13.3295   3
  -1  -3  10 440.761 18.2475   8
  -1  -3  10 416.614 17.6396   9
  -1   3  10 416.636 12.6889   9
   1   3 -10 404.790 14.2442   5
   1   3 -10 378.107 11.6448   4
   0  -3  10 26.2933 5.15863   1
   0  -3 -10 24.7336 5.23284   5
   0  -3  10 28.4410 6.03184   9
   0  -3  10 26.3384 5.48837   8
   0  -3 -10 21.9515 4.97764   4
   0   3 -10 30.4684 3.64992   4
   0   3  10 29.8919 4.40664   9
  -1  -3 -10 402.845 17.7780   5
   1  -3  10 423.334 17.9092   9
  -1  -3 -10 395.170 17.0110   4
   1  -3  10 423.788 16.0078   1
   1  -3  10 403.677 17.6608   8
  -1   3 -10 393.727 14.0247   4
   2  -3  10 1538.38 42.1727   2
  -2  -3 -10 1722.11 47.3131   5
   2  -3  10 1634.65 42.1545   1
  -2  -3 -10 1629.29 44.6346   3
   2  -3  10 1569.66 45.3183   9
  -2  -3 -10 1558.46 45.2188   4
   2  -3  10 1648.51 43.3918   7
   2  -3  10 1565.01 45.3674   8
   2   3  10 1488.33 39.4743   8
   3  -3  10 129.082 9.05766   7
   3  -3  10 141.202 9.10685   2
   3  -3  10 120.516 9.93817   8
  -3  -3 -10 132.594 9.83049   3
  -3  -3 -10 118.877 10.2958   4
   3  -3  10 140.620 10.6236   9
   3  -3  10 127.985 8.03036   1
   4  -3  10 23.1253 6.89697   8
  -4  -3 -10 22.7693 6.57354   4
   4  -3  10 14.1300 5.62259   9
  -4  -3 -10 26.0334 6.00186   3
   4  -3  10 14.8612 4.60878   7
   4  -3  10 17.4802 4.61278   2
  -5  -3 -10 27.9118 6.63032   3
   5  -3  10 48.5467 8.98404   9
  -5  -3 -10 43.7848 8.75432   4
   5  -3  10 43.4897 6.92177   2
   5  -3  10 34.7396 7.55060   8
   5  -3  10 37.7748 6.51957   7
   6  -3  10 350.395 20.1984   9
  -6  -3 -10 367.381 18.4470   3
   6  -3  10 385.005 17.8014   7
   6  -3  10 339.187 20.5659   8
   6  -3  10 389.668 25.6418   2
   7  -3  10 5.65106 6.66584   9
   6  -4 -10 0.14307 5.72659   6
   5  -4 -10 37.8279 8.10301   6
   5  -4 -10 42.9766 8.22700   5
  -5  -4  10 38.5147 7.67198   3
   5  -4 -10 34.6396 7.54287   7
   4  -4 -10 336.348 17.6062   5
   4  -4 -10 357.279 18.4527   6
  -4  -4  10 370.135 19.1184   1
  -4  -4  10 349.537 16.4649   3
   3  -4 -10 179.100 12.0915   5
  -3  -4  10 175.166 10.7441   3
  -3  -4  10 188.653 13.4844   9
   3  -4 -10 197.019 12.8915   6
  -3  -4  10 184.511 12.9907   1
  -2  -4  10 5.00612 3.83016   1
  -2  -4  10 13.2053 5.52133   9
  -2  -4  10 9.31818 3.76275   3
   2  -4 -10 6.17999 4.37083   5
   2  -4 -10 5.27381 3.84027   6
  -1  -4  10 369.758 17.6972   9
  -1  -4  10 384.938 14.1076   3
   1  -4 -10 385.155 17.5956   5
   1  -4 -10 363.330 16.9237   6
  -1  -4  10 403.888 17.1191   1
  -1  -4  10 385.742 18.1716   8
   1  -4 -10 338.133 17.1898   4
   0  -4 -10 785.057 27.1332   5
   0  -4  10 741.724 26.7088   8
   0  -4  10 721.480 24.6900   1
   0  -4 -10 765.242 25.7295   6
   0  -4  10 757.542 27.1151   9
   0  -4 -10 716.156 26.8980   4
  -1  -4 -10 384.241 16.3839   6
  -1  -4 -10 402.862 18.1412   5
   1  -4  10 356.905 16.0403   7
   1  -4  10 387.563 17.9471   9
  -1  -4 -10 338.266 17.1916   4
   1  -4  10 387.202 15.6501   1
   1  -4  10 390.327 18.0541   8
   2  -4  10 3.33443 2.98295   1
  -2  -4 -10 7.76273 4.85803   4
   2  -4  10 4.21775 3.86518   7
   2  -4  10 7.54961 4.83018   9
   2  -4  10 8.18177 4.86826   8
   2  -4  10 9.87854 4.19460   2
  -2  -4 -10 1.98694 3.99070   5
  -2  -4 -10 11.6273 3.88482   6
   3  -4  10 184.290 11.1760   2
  -3  -4 -10 173.068 10.2912   6
   3  -4  10 160.461 11.8223   9
  -3  -4 -10 193.948 13.7490   4
  -3  -4 -10 171.491 12.2174   3
  -3  -4 -10 168.793 12.5080   5
   3  -4  10 191.741 11.7201   7
   3  -4  10 190.360 13.5299   8
   4  -4  10 343.078 16.1686   2
  -4  -4 -10 338.281 18.2104   3
  -4  -4 -10 392.597 19.5048   5
   4  -4  10 341.587 16.5998   7
  -4  -4 -10 356.771 19.7512   4
   4  -4  10 379.089 19.7226   8
   4  -4  10 368.365 18.6870   9
  -5  -4 -10 32.7342 7.55146   5
  -5  -4 -10 43.4903 8.62572   3
   5  -4  10 45.6917 8.96219   8
   5  -4  10 46.0492 8.78732   9
   5  -4  10 34.7801 6.96991   7
   6  -4  10 9.14487 6.16688   9
   4  -5 -10 139.925 12.6126   2
  -4  -5  10 152.261 12.0605   3
   4  -5 -10 146.746 11.8842   7
   4  -5 -10 159.854 15.9737   6
   4  -5 -10 148.108 12.9635   5
  -3  -5  10 8.55626 5.74083   1
   3  -5 -10 5.46003 4.78479   6
   3  -5 -10 5.81841 4.50715   2
   3  -5 -10 13.7088 5.70705   5
   3  -5 -10 4.44876 4.74103   7
  -2  -5  10 161.621 12.8168   9
   2  -5 -10 159.705 12.2417   6
   2  -5 -10 158.056 12.3344   5
  -2  -5  10 170.890 12.3080   1
   2  -5 -10 142.370 10.1019   7
   2  -5 -10 170.547 10.2526   2
   1  -5 -10 30.0102 5.57906   7
   1  -5 -10 40.1692 5.70157   2
  -1  -5  10 44.8031 7.98805   9
   1  -5 -10 33.9770 7.38848   5
   1  -5 -10 25.7719 6.06168   6
  -1  -5  10 30.7539 6.84431   1
   1  -5 -10 33.9468 7.72266   4
   0  -5 -10 636.318 27.0247   4
   0  -5  10 690.660 24.3814   1
   0  -5  10 712.751 26.8413   9
   0  -5 -10 642.781 26.2094   5
   0  -5  10 669.128 26.0317   8
   0  -5 -10 665.132 24.8242   6
   1  -5  10 27.3520 6.84784   8
  -1  -5 -10 29.8398 6.04703   6
  -1  -5 -10 47.6683 9.12047   4
   1  -5  10 42.2643 6.37310   1
   1  -5  10 42.8444 7.47910   7
   1  -5  10 46.4545 8.34047   9
  -1  -5 -10 43.5673 7.77146   5
   2  -5  10 150.430 11.3618   7
   2  -5  10 182.017 11.4207   2
  -2  -5 -10 174.079 12.7052   5
   2  -5  10 168.359 13.1638   8
   2  -5  10 163.598 12.3472   9
  -2  -5 -10 145.175 13.2262   4
  -2  -5 -10 169.365 11.2022   6
   3  -5  10 15.3707 5.86661   9
  -3  -5 -10 14.4449 5.74192   5
   3  -5  10 9.19727 4.87571   7
   3  -5  10 5.15478 5.29621   8
  -3  -5 -10 13.6707 6.69104   3
  -3  -5 -10 14.6316 6.59310   4
   3  -5  10 12.2935 4.97164   2
   4  -5  10 129.974 14.5253   8
   4  -5  10 142.123 12.9823   7
   4  -5  10 134.476 14.2024   9
   4  -6 -10 22.5151 7.64016   7
   3  -6 -10 23.0991 6.38083   2
   3  -6 -10 27.6195 6.87184   7
   2  -6 -10 5.08789 5.08638   6
  -2  -6  10 4.53043 5.28741   9
  -1  -6  10 19.7178 7.20476   9
  -1  -6  10 24.6479 7.07635   1
   1  -6 -10 29.1228 7.21933   6
   0  -6  10 4.55713 4.82500   8
   0  -6  10 2.73496 4.14118   1
   0  -6 -10 8.44603 4.99755   6
   0  -6  10 5.00113 5.26053   9
   1  -6  10 33.2948 7.80867   8
  -1  -6 -10 28.3417 6.68220   6
   1  -6  10 16.4784 6.70770   9
   2  -6  10 6.25335 5.41805   9
   2  -6  10 11.2287 5.42080   7
   2  -6  10 5.31610 5.70167   8
   3  -6  10 4.95455 6.01675   8
   0  -7 -10 138.059 19.2187   6
   0  -7  10 111.478 13.8160   9
  -6   0  11 1.95985 4.07627   1
  -5   0  11 3.30156 3.54869   1
   5   0 -11 3.62444 3.57640   6
  -4   0  11 0.78075 3.18442   1
  -3   0  11 4.51406 3.14599   1
  -3   0  11 2.28938 2.85534   9
   3   0 -11 2.91420 1.93485   5
  -2   0  11 0.70365 2.47610   9
   2   0 -11 0.67926 1.80042   5
  -2   0  11 -0.7937 2.31642   1
  -2   0  11 0.10486 0.97642   4
  -1   0  11 3.42668 2.71646   1
  -1   0  11 10.4547 3.00299   9
   0   0 -11 -0.3701 1.11840   4
   0   0  11 0.62700 1.98069   8
   0   0  11 1.27026 1.35913   3
   0   0  11 0.86194 2.53793   9
   1   0  11 8.90299 1.66098   3
  -1   0 -11 8.30539 2.55289   4
   1   0  11 8.36435 3.75374   9
   2   0  11 0.80892 2.41201   8
   2   0  11 -3.9976 2.44392   9
  -2   0 -11 0.46771 2.01241   4
  -3   0 -11 2.95492 1.94290   3
   3   0  11 0.66363 2.80746   8
   4   0  11 -0.9998 2.41612   7
  -4   0 -11 0.73336 2.06912   3
   4   0  11 -1.2029 3.25915   8
   5   0  11 1.69252 3.23290   7
   5   0  11 3.49359 3.06899   2
  -5   0 -11 0.43102 2.69624   3
   5   0  11 0.52306 4.12175   8
   6   0  11 0.20135 5.36921   8
   7   0  11 -0.7615 5.78657   8
  -7  -1  11 11.4986 6.68502   1
  -6  -1  11 309.372 16.7964   1
   6  -1 -11 313.870 15.9310   6
  -6   1  11 331.850 18.3119   1
  -5  -1  11 13.7487 5.21069   1
   5  -1 -11 5.68276 3.94010   6
  -5   1  11 12.6307 4.55147   1
  -4  -1  11 169.925 11.0915   1
   4  -1 -11 173.759 8.76318   5
  -4   1  11 173.098 10.6069   1
   3  -1 -11 27.8290 4.14430   5
  -3  -1  11 27.2674 5.62040   9
  -3  -1  11 27.2332 5.32701   1
  -3   1  11 24.7601 4.31239   9
  -3   1  11 18.6562 3.74743   4
  -3   1  11 36.7808 5.88583   1
   3   1 -11 33.3685 2.69135   5
  -2  -1  11 593.431 21.4038   1
  -2  -1  11 577.204 21.0711   9
   2  -1 -11 591.718 19.0297   5
  -2   1  11 620.018 19.3958   9
  -2   1  11 598.929 21.0865   1
  -2   1  11 601.230 17.1681   4
   1  -1 -11 107.935 7.72605   5
  -1  -1  11 118.250 8.33461   9
  -1  -1  11 115.702 8.30555   1
   1  -1 -11 113.754 6.31033   4
  -1   1  11 107.178 5.87343   4
  -1   1  11 117.553 7.28504   9
   0  -1 -11 1381.04 34.9817   4
   0  -1  11 1396.57 37.6042   8
   0  -1  11 1316.47 38.2756   9
   0  -1  11 1341.13 37.9890   1
   0   1  11 1336.86 36.7091   9
   0   1  11 1395.55 35.0448   3
   0   1 -11 1386.81 31.5640   4
  -1  -1 -11 122.074 7.45535   4
   1  -1  11 141.363 8.73041   8
   1  -1  11 134.705 9.08677   9
   1   1  11 119.436 6.14566   3
   1   1  11 107.162 6.52668   8
   1   1  11 119.603 8.37587   9
  -2  -1 -11 569.300 16.5848   2
   2  -1  11 558.203 21.4901   9
   2  -1  11 581.378 20.6109   8
  -2  -1 -11 602.305 20.3596   4
   2   1  11 558.900 16.9390   3
   2   1  11 563.037 18.2149   8
  -3  -1 -11 27.0487 3.42195   2
  -3  -1 -11 29.4701 4.22355   3
  -3  -1 -11 26.4906 5.49015   4
   3  -1  11 25.8587 5.65192   8
   3  -1  11 20.2705 3.99889   7
   3  -1  11 22.6911 5.68461   9
  -3   1 -11 27.9087 2.49000   3
   3   1  11 25.7154 4.62071   8
  -4  -1 -11 175.438 12.0414   4
  -4  -1 -11 160.032 8.81047   3
   4  -1  11 174.526 9.50631   7
   4  -1  11 155.912 8.81985   2
   4  -1  11 162.367 11.4718   8
   4   1  11 169.421 10.4490   8
   5  -1  11 5.19673 3.63937   7
   5  -1  11 9.87231 3.81630   2
   5  -1  11 11.4824 5.37039   8
  -5  -1 -11 13.7844 4.13470   3
   5   1  11 8.91314 4.96702   8
   6  -1  11 295.211 14.0980   7
   6  -1  11 310.863 13.9335   2
  -6  -1 -11 319.872 16.6453   3
   6  -1  11 314.492 18.3694   8
   6   1  11 313.419 17.4171   8
   7  -1  11 7.73584 7.50865   8
   7   1  11 12.5991 7.17124   8
  -6  -2  11 224.743 15.1799   1
   6  -2 -11 223.782 14.5186   6
  -6  -2  11 234.376 14.9729   3
   5  -2 -11 9.85969 4.59337   6
  -5  -2  11 10.7912 5.50034   1
  -5  -2  11 1.28714 4.26059   3
  -5   2  11 11.1623 4.22589   1
  -4  -2  11 -2.3349 2.86288   3
  -4  -2  11 2.19045 3.90031   1
   4  -2 -11 4.01586 3.58673   6
   4  -2 -11 6.65779 3.57181   5
  -4   2  11 8.66721 3.82065   1
  -3  -2  11 4.80740 3.16502   3
   3  -2 -11 2.45386 2.82577   5
   3  -2 -11 1.19175 2.77817   6
  -3  -2  11 2.08295 3.45752   9
  -3  -2  11 8.51543 4.21647   1
  -3   2  11 5.22685 3.17665   1
  -2  -2  11 771.761 25.7827   1
   2  -2 -11 759.422 24.1296   5
  -2  -2  11 737.095 21.6352   3
  -2  -2  11 784.875 26.4650   9
  -2   2  11 746.499 21.4318   9
   1  -2 -11 81.2305 5.27661   8
  -1  -2  11 60.0897 4.28095   3
   1  -2 -11 83.9239 6.62081   4
  -1  -2  11 63.2272 7.69958   8
  -1  -2  11 58.6768 7.24962   1
  -1  -2  11 47.9609 6.65556   9
   1  -2 -11 61.9608 7.13943   5
  -1   2  11 81.1410 5.74143   9
   0  -2 -11 125.324 9.20028   5
   0  -2  11 126.792 8.82080   8
   0  -2  11 113.188 8.36026   1
   0  -2 -11 133.852 6.09586   8
   0  -2 -11 124.113 8.00313   4
   0  -2  11 126.535 9.30191   9
   0   2 -11 127.936 4.90056   4
   0   2  11 133.585 7.96448   9
   1  -2  11 72.5431 7.75114   1
  -1  -2 -11 76.5285 6.90599   4
   1  -2  11 81.9733 7.53752   9
   1  -2  11 69.6606 7.81210   8
   1   2  11 73.3236 4.41175   8
   2  -2  11 698.722 25.5800   9
   2  -2  11 743.405 25.5890   8
   2  -2  11 773.946 24.2471   1
  -2  -2 -11 705.023 19.5243   2
   2  -2  11 762.806 23.8251   7
  -2  -2 -11 740.393 25.0236   4
   2   2  11 755.736 20.8038   8
  -3  -2 -11 8.65643 3.34724   3
   3  -2  11 0.31556 2.74485   2
   3  -2  11 6.73040 4.26010   9
   3  -2  11 4.32147 3.35854   7
  -3  -2 -11 7.51667 4.13452   4
   3  -2  11 3.41545 3.62507   8
   3   2  11 5.10605 2.59978   8
   4  -2  11 -2.1489 3.38004   8
   4  -2  11 4.63997 3.39717   2
  -4  -2 -11 1.55499 3.10262   3
   4  -2  11 0.47358 4.25660   9
  -4  -2 -11 3.76960 3.82587   4
   4  -2  11 2.60875 3.41254   7
   4   2  11 1.23269 3.09455   8
   5  -2  11 14.3273 4.71839   2
   5  -2  11 6.14790 5.36397   8
   5  -2  11 9.89579 6.27912   9
  -5  -2 -11 14.1578 4.70376   3
   5  -2  11 13.1760 4.59660   7
  -5  -2 -11 5.36186 4.86202   4
   5   2  11 2.69393 4.03990   8
   6  -2  11 216.596 15.9662   8
   6  -2  11 221.072 13.0962   7
   6  -2  11 236.200 12.9562   2
   6  -2  11 217.990 16.2286   9
  -6  -2 -11 249.348 14.2928   3
   6   2  11 241.794 15.0726   8
   7  -2  11 -0.1291 4.50618   7
   6  -3 -11 70.6720 10.6627   6
  -6  -3  11 90.1335 12.5964   3
   5  -3 -11 13.9157 5.12964   5
  -5  -3  11 7.40025 4.52511   3
   5  -3 -11 14.0235 5.43644   6
  -5  -3  11 11.0090 6.12359   1
   4  -3 -11 405.394 17.7473   5
   4  -3 -11 418.913 19.2509   6
  -4  -3  11 430.672 19.8891   1
  -4  -3  11 411.537 17.4996   3
  -4   3  11 416.262 16.5654   1
   3  -3 -11 83.8498 9.19384   5
  -3  -3  11 87.1187 7.49775   3
  -3  -3  11 109.683 11.3639   1
   3  -3 -11 102.928 9.27390   6
  -3  -3  11 61.9036 8.77312   9
  -3   3  11 77.4411 8.19339   1
  -2  -3  11 152.877 10.6522   1
   2  -3 -11 120.753 9.19503   5
  -2  -3  11 121.730 9.92343   9
  -2  -3  11 126.050 7.51593   3
   2  -3 -11 115.889 9.61567   6
   1  -3 -11 137.550 9.72271   4
  -1  -3  11 145.986 10.4487   8
  -1  -3  11 152.278 10.8591   9
   1  -3 -11 148.423 10.2659   5
  -1  -3  11 145.040 6.90150   3
  -1  -3  11 149.869 10.2899   1
  -1   3  11 146.867 7.13481   9
   0  -3  11 1321.56 39.0570   9
   0  -3  11 1245.41 37.8358   8
   0  -3 -11 1289.95 37.6324   4
   0  -3  11 1260.47 36.8454   1
   0  -3 -11 1291.52 38.5179   5
   0   3  11 1296.54 34.1315   9
   1  -3  11 152.648 9.67925   1
  -1  -3 -11 136.669 10.6908   5
   1  -3  11 171.134 11.3709   8
  -1  -3 -11 139.816 10.0330   4
   1  -3  11 155.654 11.0606   9
   2  -3  11 122.184 8.45927   1
  -2  -3 -11 118.477 9.65608   4
  -2  -3 -11 104.403 9.83435   5
   2  -3  11 117.909 9.97305   9
   2  -3  11 115.297 8.61135   7
   2  -3  11 115.478 10.0352   8
   3  -3  11 67.4301 9.04033   8
  -3  -3 -11 76.8258 9.10282   3
   3  -3  11 98.3410 9.34110   2
   3  -3  11 94.1902 10.4313   9
  -3  -3 -11 79.6584 10.1152   4
   3  -3  11 77.6570 8.38182   7
   3  -3  11 84.7735 7.17586   1
   4  -3  11 440.209 20.9260   8
  -4  -3 -11 417.878 20.5335   4
   4  -3  11 433.182 17.5805   2
   4  -3  11 457.510 20.9422   9
   4  -3  11 419.634 17.8739   7
  -4  -3 -11 432.001 18.9754   3
  -5  -3 -11 10.8774 5.14634   3
   5  -3  11 12.8242 6.47711   8
   5  -3  11 9.42304 4.63676   7
   5  -3  11 5.97953 5.59616   9
   5  -3  11 10.4562 4.68754   2
  -5  -3 -11 11.8326 5.66633   4
  -6  -3 -11 68.5026 10.1243   3
   6  -3  11 61.4694 14.5202   8
   6  -3  11 61.5030 10.7840   9
   6  -3  11 75.9080 9.92816   7
   5  -4 -11 72.6346 10.2837   6
   5  -4 -11 62.8344 9.56995   5
   5  -4 -11 50.1829 8.29058   7
  -5  -4  11 71.1002 9.77479   3
  -4  -4  11 10.8316 4.66046   3
   4  -4 -11 16.9819 5.76316   5
   4  -4 -11 17.4404 5.76905   6
  -4  -4  11 11.8342 6.20846   1
  -3  -4  11 174.988 12.7691   1
  -3  -4  11 171.369 10.5862   3
   3  -4 -11 172.349 12.0493   5
   3  -4 -11 159.758 12.3651   6
  -3  -4  11 172.209 13.3924   9
  -2  -4  11 295.900 15.6343   1
   2  -4 -11 275.875 15.2256   5
   2  -4 -11 275.862 15.2812   6
  -2  -4  11 302.914 16.7175   9
   1  -4 -11 525.114 21.9225   5
   1  -4 -11 553.856 21.9720   6
   1  -4 -11 525.483 22.1109   4
  -1  -4  11 542.975 21.2334   1
  -1  -4  11 542.069 22.6212   9
  -1  -4  11 528.437 22.5505   8
   0  -4  11 190.115 12.7493   8
   0  -4 -11 201.477 13.2242   4
   0  -4  11 181.635 11.3535   1
   0  -4  11 218.321 13.7193   9
   0  -4 -11 231.709 12.9225   6
   0  -4 -11 214.138 13.3165   5
  -1  -4 -11 565.779 23.1143   5
   1  -4  11 530.571 19.9808   1
  -1  -4 -11 571.233 21.3673   6
   1  -4  11 569.858 23.1338   8
  -1  -4 -11 516.085 22.3113   4
   1  -4  11 535.306 22.5285   9
   2  -4  11 285.549 13.9524   2
   2  -4  11 279.877 15.8608   9
  -2  -4 -11 284.644 16.4358   5
   2  -4  11 279.379 13.0581   1
   2  -4  11 272.351 15.7552   8
  -2  -4 -11 267.426 15.8492   4
   2  -4  11 289.138 14.3542   7
   3  -4  11 140.328 10.4148   7
   3  -4  11 159.164 13.0333   8
  -3  -4 -11 192.315 13.8421   4
   3  -4  11 172.138 12.5695   9
   3  -4  11 164.429 10.8831   2
  -3  -4 -11 186.753 13.5213   5
  -3  -4 -11 167.351 12.6219   3
   4  -4  11 14.4087 5.59166   7
  -4  -4 -11 15.5965 6.48017   4
   4  -4  11 13.1479 6.13137   9
  -4  -4 -11 8.84163 4.92681   5
   4  -4  11 16.1430 5.48548   2
  -4  -4 -11 19.4346 6.21403   3
   4  -4  11 15.8097 6.48732   8
   5  -4  11 78.1128 11.1697   9
  -5  -4 -11 64.3042 9.88453   3
   5  -4  11 47.7707 8.06017   7
   5  -4  11 62.2933 10.9137   8
   6  -4  11 112.881 14.0238   9
   4  -5 -11 33.3808 9.12240   6
   4  -5 -11 41.7877 8.16311   7
   3  -5 -11 98.7198 12.1833   5
   3  -5 -11 84.8248 10.0096   7
   3  -5 -11 92.4885 12.1755   6
   3  -5 -11 87.5827 9.75055   2
  -2  -5  11 17.9331 6.37353   9
   2  -5 -11 10.8749 5.75328   5
   2  -5 -11 18.2386 5.42569   7
  -2  -5  11 24.8265 7.02093   1
   2  -5 -11 18.8651 4.98472   2
   2  -5 -11 9.53499 5.35703   6
   1  -5 -11 132.222 11.6905   5
  -1  -5  11 142.200 12.2630   9
   1  -5 -11 137.101 11.5347   6
  -1  -5  11 149.240 11.4545   1
   1  -5 -11 130.614 14.5660   4
   0  -5 -11 34.1479 7.12901   6
   0  -5 -11 32.3812 7.74015   4
   0  -5  11 61.1017 9.70377   9
   0  -5  11 49.1177 7.71391   1
   0  -5  11 43.8221 8.22072   8
   0  -5 -11 40.4323 8.18095   5
  -1  -5 -11 136.890 10.6419   6
   1  -5  11 150.695 10.3548   1
   1  -5  11 128.570 11.5584   9
   1  -5  11 134.843 11.6899   8
  -1  -5 -11 139.492 12.7138   4
  -1  -5 -11 159.111 12.5314   5
   2  -5  11 18.6969 5.62794   7
   2  -5  11 25.3287 7.07582   9
  -2  -5 -11 22.4286 7.23943   4
  -2  -5 -11 19.1146 5.95013   5
   2  -5  11 16.7482 6.42227   8
  -2  -5 -11 16.9902 4.99673   6
   3  -5  11 89.9841 10.8263   7
   3  -5  11 82.9488 11.7330   8
   3  -5  11 86.6311 11.1855   9
   4  -5  11 76.2644 11.3319   9
   4  -5  11 49.3430 10.3085   7
   4  -5  11 75.3479 12.2660   8
   3  -6 -11 5.23198 5.29392   7
   2  -6 -11 303.802 23.8796   6
  -2  -6  11 282.353 18.4682   9
   1  -6 -11 14.3822 5.68241   6
  -1  -6  11 7.47562 5.32340   9
  -1  -6  11 16.5538 6.23521   1
   0  -6  11 230.713 16.0809   8
   0  -6  11 235.869 14.4959   1
   0  -6  11 232.578 16.4026   9
   0  -6 -11 238.706 15.2822   6
   1  -6  11 18.0643 6.95599   9
  -1  -6 -11 9.69706 5.08623   6
   1  -6  11 19.4328 6.76723   8
   2  -6  11 310.995 18.8561   8
   2  -6  11 264.882 17.2718   9
   2  -6  11 354.539 26.3277   7
   3  -6  11 6.87309 5.69183   9
  -6   0  12 345.065 17.4144   1
  -5   0  12 20.6520 5.74429   1
  -4   0  12 390.530 17.2948   1
  -3   0  12 9.47230 3.79942   9
   3   0 -12 17.9299 3.33102   5
  -3   0  12 14.9638 4.49307   1
  -2   0  12 1269.22 37.7641   1
   2   0 -12 1343.32 34.6718   5
  -2   0  12 1307.57 36.8538   9
  -1   0  12 163.183 9.63862   9
  -1   0  12 176.198 10.6200   1
   0   0  12 1322.43 35.8121   8
   0   0  12 1327.87 37.3620   9
   0   0  12 1299.71 32.1843   3
   0   0 -12 1350.09 32.3268   4
   1   0  12 169.851 9.33925   8
  -1   0 -12 160.384 8.07504   4
   1   0  12 151.288 9.92105   9
   1   0  12 181.513 6.10219   3
   2   0  12 1335.54 37.2890   8
  -2   0 -12 1387.36 37.2518   4
   2   0  12 1329.22 39.7402   9
  -3   0 -12 16.1951 2.89674   3
   3   0  12 18.8380 4.85984   8
   4   0  12 396.650 17.6316   8
   5   0  12 32.3951 5.22974   7
   5   0  12 29.0713 6.59446   8
   6   0  12 325.938 18.4006   8
   7   0  12 22.9820 8.42422   8
  -6  -1  12 10.5685 5.64045   1
   6  -1 -12 7.33286 4.79863   6
  -5  -1  12 26.1279 6.43613   1
   5  -1 -12 27.5852 6.16516   6
  -5   1  12 17.2443 5.11319   1
  -4  -1  12 2.99433 3.87106   1
  -4  -1  12 1.44635 3.54997   9
   4  -1 -12 3.67033 2.74682   5
  -4   1  12 3.54379 3.60409   1
  -3  -1  12 50.9369 7.35342   1
   3  -1 -12 52.9048 5.97596   5
  -3  -1  12 48.0934 7.26692   9
  -3   1  12 53.4600 6.65789   9
  -3   1  12 50.1987 7.04054   1
   2  -1 -12 19.4972 4.21128   5
  -2  -1  12 12.8890 4.30697   1
  -2  -1  12 11.9488 4.14485   9
  -2   1  12 16.8362 4.74718   1
  -2   1  12 16.6858 2.98637   4
  -2   1  12 16.5171 3.88810   9
   1  -1 -12 250.382 9.87012   4
   1  -1 -12 219.737 11.6582   5
  -1  -1  12 236.061 12.5968   1
  -1  -1  12 233.871 12.3048   9
  -1   1  12 245.967 11.2290   9
  -1   1  12 251.328 9.57903   4
   0  -1  12 2.64650 2.93559   9
   0  -1  12 3.20362 2.79642   8
   0  -1 -12 0.35941 1.92372   4
   0  -1  12 2.39752 2.97407   1
   0   1  12 2.36690 2.59364   9
   0   1 -12 2.14449 1.12887   4
   0   1  12 3.20916 2.16793   3
   1  -1  12 251.980 12.5019   8
  -1  -1 -12 259.514 11.2556   4
   1  -1  12 246.821 13.0198   9
   1   1  12 236.976 9.46451   3
   1   1  12 255.252 12.6859   9
   1   1  12 268.594 10.7331   8
   2  -1  12 17.6318 4.84332   8
   2  -1  12 7.88918 4.41032   9
  -2  -1 -12 21.5075 4.71653   4
   2   1  12 18.7508 3.26598   3
   2   1  12 16.3649 3.79468   8
  -3  -1 -12 57.7502 7.66693   4
  -3  -1 -12 51.1440 5.79866   3
   3  -1  12 64.0335 8.33889   8
   3  -1  12 68.5194 9.69792   9
   3   1  12 55.1423 6.46120   8
   4  -1  12 -0.0972 3.04555   7
   4  -1  12 1.46940 4.00059   8
  -4  -1 -12 2.85174 4.01360   4
   4  -1  12 -0.8476 3.79453   9
  -4  -1 -12 -0.1797 2.56730   3
   4   1  12 0.33182 3.50488   8
   5  -1  12 29.5223 7.38374   8
   5  -1  12 20.2880 4.45242   2
  -5  -1 -12 14.2345 6.08564   4
  -5  -1 -12 22.9907 5.25257   3
   5  -1  12 20.9006 5.08729   7
   5   1  12 22.1552 5.93638   8
   6  -1  12 10.7370 5.92227   8
   6  -1  12 0.80397 3.83573   2
   6  -1  12 -4.2858 3.25589   7
   6   1  12 -0.0567 4.81345   8
   7   1  12 4.87841 6.62600   8
  -6  -2  12 112.005 12.9017   3
   6  -2 -12 128.468 11.7383   6
  -5  -2  12 63.4281 9.46202   1
   5  -2 -12 45.3285 7.68370   6
  -5  -2  12 45.2458 7.99155   3
  -5   2  12 53.2657 7.56610   1
  -4  -2  12 206.165 11.7382   3
   4  -2 -12 190.298 10.9366   5
   4  -2 -12 204.152 12.7266   6
  -4  -2  12 191.879 12.7655   1
  -4   2  12 190.074 11.4999   1
  -3  -2  12 143.428 10.8317   9
   3  -2 -12 120.977 8.61846   5
  -3  -2  12 124.918 8.40215   3
  -3  -2  12 129.578 10.1388   1
  -3   2  12 122.643 7.30459   9
  -3   2  12 127.543 9.34018   1
   2  -2 -12 215.212 11.3693   5
  -2  -2  12 211.721 12.4421   1
  -2  -2  12 201.287 12.5218   9
  -2  -2  12 209.136 9.18520   3
  -2   2  12 220.655 9.69497   9
  -1  -2  12 104.741 5.45221   3
   1  -2 -12 124.414 8.13542   4
  -1  -2  12 118.766 9.55466   9
   1  -2 -12 125.830 9.00421   5
  -1  -2  12 111.254 9.19827   1
  -1   2  12 110.800 7.20030   9
   0  -2 -12 624.604 20.6917   4
   0  -2  12 615.403 22.0227   1
   0  -2 -12 609.928 23.0844   5
   0  -2  12 641.112 22.5108   8
   0  -2  12 584.147 22.7007   9
   0   2  12 604.859 20.1875   9
   0   2 -12 618.302 15.3643   4
   1  -2  12 106.524 8.55124   1
   1  -2  12 110.851 9.18298   9
  -1  -2 -12 132.278 8.74480   4
   1  -2  12 105.887 8.98531   8
   1   2  12 120.253 8.89440   9
   1   2  12 112.840 5.84982   8
  -2  -2 -12 224.523 12.3320   4
   2  -2  12 226.359 13.2051   9
   2  -2  12 201.024 12.5517   8
   2  -2  12 223.745 11.8699   1
   2   2  12 218.360 9.27026   8
   3  -2  12 133.332 11.0391   9
   3  -2  12 133.701 9.32699   1
  -3  -2 -12 130.107 8.85698   3
  -3  -2 -12 110.625 9.45859   4
   3  -2  12 129.410 10.1554   8
   3  -2  12 122.278 8.97260   7
   3   2  12 130.285 7.86076   8
   4  -2  12 177.797 11.0093   7
  -4  -2 -12 194.791 11.2063   3
   4  -2  12 201.664 11.0104   2
   4  -2  12 198.716 13.1696   8
  -4  -2 -12 187.562 12.9895   4
   4  -2  12 197.000 13.9036   9
   4   2  12 185.967 10.8049   8
   5  -2  12 44.1085 8.70582   8
  -5  -2 -12 38.0658 6.68414   3
   5  -2  12 50.0355 7.17573   7
  -5  -2 -12 38.3828 8.05004   4
   5  -2  12 50.3304 9.92240   9
   5  -2  12 38.4329 6.41430   2
   5   2  12 39.1369 6.84133   8
   6  -2  12 120.152 11.2727   7
   6  -2  12 117.466 14.2200   9
   6  -2  12 133.932 11.4238   2
   6  -2  12 99.3047 13.4092   8
   7  -2  12 -0.9359 4.73442   7
   6  -3 -12 92.0784 11.4675   6
  -5  -3  12 14.7913 5.51206   3
   5  -3 -12 10.4709 5.47424   6
   4  -3 -12 235.827 13.4251   5
  -4  -3  12 235.489 12.9521   3
  -4  -3  12 255.492 15.5641   1
   4  -3 -12 247.481 14.8995   6
  -4   3  12 226.760 12.5133   1
  -3  -3  12 8.46018 4.53613   1
   3  -3 -12 11.2210 4.49399   6
  -3  -3  12 12.5812 3.96177   3
   3  -3 -12 10.5988 4.20294   5
  -3  -3  12 12.8210 5.58777   9
  -3   3  12 13.1445 4.50253   1
   2  -3 -12 101.061 8.81094   5
   2  -3 -12 91.4756 10.2260   6
  -2  -3  12 90.2137 6.34504   3
  -2  -3  12 86.8647 10.3877   9
  -2  -3  12 81.2613 9.57958   1
   1  -3 -12 117.595 9.41075   5
  -1  -3  12 109.072 9.72308   8
   1  -3 -12 105.942 8.75955   4
  -1  -3  12 108.596 9.23921   1
  -1  -3  12 115.595 10.0129   9
  -1   3  12 104.247 6.52224   9
   0  -3  12 1008.90 32.7575   8
   0  -3  12 997.334 33.3539   9
   0  -3 -12 1082.83 33.8218   5
   0  -3  12 982.007 31.5952   1
   0  -3 -12 1040.01 32.2146   4
   0   3  12 1031.22 29.1222   9
   1  -3  12 114.439 9.95857   9
   1  -3  12 103.685 10.8710   8
   1  -3  12 103.378 8.66299   1
  -1  -3 -12 106.762 9.90946   5
  -1  -3 -12 93.7520 8.67202   4
   2  -3  12 96.9605 9.59768   1
  -2  -3 -12 87.6713 10.3618   4
  -2  -3 -12 86.1970 10.7763   5
   2  -3  12 85.5591 10.2335   9
   2  -3  12 77.1858 9.34231   8
   3  -3  12 12.1065 4.54468   7
  -3  -3 -12 10.5337 4.72967   4
   3  -3  12 9.70811 3.90151   1
   3  -3  12 0.07672 3.92489   8
   3  -3  12 13.9467 5.40744   9
   3  -3  12 10.4784 4.32447   2
  -3  -3 -12 14.5753 5.00897   3
   4  -3  12 220.205 12.4384   2
  -4  -3 -12 224.387 14.9834   4
   4  -3  12 247.656 15.7303   8
   4  -3  12 199.499 14.4496   9
  -4  -3 -12 242.316 13.7950   3
   4  -3  12 256.206 13.6049   7
   5  -3  12 16.5123 5.56787   7
   5  -3  12 8.27779 4.61635   2
   5  -3  12 9.73786 6.36183   9
  -5  -3 -12 7.33154 4.98407   3
   5  -3  12 9.70898 6.02071   8
   6  -3  12 96.1912 11.0840   7
   6  -3  12 91.9245 13.0627   9
  -6  -3 -12 99.0129 12.1524   3
   5  -4 -12 4.39387 5.55390   6
   5  -4 -12 3.23828 5.05375   5
   4  -4 -12 21.7714 6.49769   5
   4  -4 -12 24.3279 6.76603   6
  -3  -4  12 22.5763 6.97764   9
   3  -4 -12 21.8073 6.39757   6
   3  -4 -12 28.1118 6.61213   5
  -3  -4  12 29.2234 7.08659   1
  -2  -4  12 343.807 18.5351   9
  -2  -4  12 358.743 17.7754   1
   2  -4 -12 358.774 17.8826   5
   2  -4 -12 345.064 17.6869   6
   1  -4 -12 38.1085 7.39817   5
   1  -4 -12 41.8659 7.77768   4
  -1  -4  12 36.2601 7.01566   1
   1  -4 -12 26.9176 6.16842   6
  -1  -4  12 54.1272 9.29083   9
   0  -4  12 4.02877 4.48493   9
   0  -4 -12 2.17778 4.06433   4
   0  -4  12 2.41898 3.48026   1
   0  -4 -12 5.98151 4.17792   6
   0  -4  12 2.26208 4.39342   8
   0  -4 -12 3.48561 3.94447   5
  -1  -4 -12 29.0944 6.86866   5
   1  -4  12 45.1345 8.04629   8
  -1  -4 -12 49.6593 8.59680   4
  -1  -4 -12 52.9944 7.93618   6
   1  -4  12 46.6265 7.11411   1
   1  -4  12 47.4262 8.43747   9
   2  -4  12 345.092 18.1193   9
  -2  -4 -12 357.999 19.1374   5
   2  -4  12 369.888 18.8959   8
   2  -4  12 327.801 16.3378   7
   2  -4  12 352.843 15.4940   1
  -2  -4 -12 350.885 18.2556   4
   3  -4  12 13.2994 4.80934   7
  -3  -4 -12 13.0504 5.70464   4
   3  -4  12 23.4308 6.47025   9
   3  -4  12 27.2472 7.57937   8
   3  -4  12 22.5761 5.35955   2
  -3  -4 -12 26.7865 7.01001   5
   4  -4  12 15.7434 5.90544   7
  -4  -4 -12 12.1289 5.63083   3
  -4  -4 -12 17.5216 7.39047   5
   4  -4  12 10.1177 5.93667   8
   4  -4  12 10.4326 6.13452   9
   5  -4  12 1.03263 5.16667   9
  -5  -4 -12 5.33803 9.85800   3
   5  -4  12 2.93269 5.11382   7
   4  -5 -12 44.6510 8.53519   7
   3  -5 -12 30.2024 7.37160   6
   3  -5 -12 30.3690 7.08972   7
   3  -5 -12 23.6484 5.92099   2
  -3  -5  12 29.6284 8.27143   9
  -2  -5  12 473.238 21.7658   1
   2  -5 -12 423.896 21.4651   5
  -2  -5  12 465.896 22.6840   9
   2  -5 -12 454.432 18.7555   7
   2  -5 -12 459.461 18.1064   2
   2  -5 -12 436.176 21.2545   6
  -1  -5  12 96.8605 11.2070   1
  -1  -5  12 100.482 12.5868   9
   1  -5 -12 95.1197 11.1532   6
   1  -5 -12 120.535 13.4074   5
   0  -5 -12 102.214 11.2910   6
   0  -5 -12 109.165 12.6959   5
   0  -5  12 130.815 13.7083   8
   0  -5  12 137.608 14.7365   9
   0  -5  12 114.311 10.1953   1
   0  -5 -12 107.064 13.0189   4
   1  -5  12 132.292 14.4012   9
  -1  -5 -12 105.338 11.0425   6
   1  -5  12 89.1414 11.0666   8
   1  -5  12 99.8758 10.1932   1
  -1  -5 -12 102.157 12.4844   5
  -1  -5 -12 92.5301 12.2633   4
   2  -5  12 429.628 22.0608   8
   2  -5  12 467.375 20.6367   7
   2  -5  12 466.988 22.0053   9
  -2  -5 -12 452.539 22.8943   4
  -2  -5 -12 444.877 19.8027   6
   3  -5  12 18.7026 6.82871   8
   3  -5  12 24.0263 6.27440   7
   3  -5  12 21.9061 7.10663   9
   4  -5  12 39.1342 8.79499   9
  -1  -6  12 46.4683 9.84016   9
   1  -6 -12 47.5572 9.18802   6
   0  -6  12 71.0381 11.4115   1
   0  -6  12 53.4238 10.4286   8
   0  -6  12 59.5210 10.9157   9
   0  -6 -12 42.4377 8.60436   6
   1  -6  12 30.4637 8.41961   9
  -1  -6 -12 56.9975 9.26618   6
   1  -6  12 35.0637 8.28458   8
   2  -6  12 14.7410 6.33658   9
   3  -6  12 7.75057 5.78773   9
  -6   0  13 1.55523 4.27296   1
  -5   0  13 5.00748 4.62302   1
  -4   0  13 2.50080 3.60312   1
  -4   0  13 2.38361 3.49379   9
  -3   0  13 13.7493 4.30328   9
  -3   0  13 11.9421 4.44378   1
   3   0 -13 11.0793 2.81892   5
  -2   0  13 -3.1098 2.26426   1
  -2   0  13 3.82412 3.02136   9
   2   0 -13 1.79993 2.24055   5
  -1   0  13 4.44725 3.00346   9
  -1   0  13 7.68940 3.42874   1
   0   0  13 -0.4226 2.58736   9
   0   0  13 1.08195 1.57746   3
   0   0 -13 1.31277 1.55411   4
   0   0  13 0.53300 2.33978   8
   1   0  13 5.77936 3.53767   9
  -1   0 -13 4.25795 2.20795   4
   1   0  13 3.12035 2.82003   8
   2   0  13 -5.4548 2.81794   9
  -2   0 -13 0.92527 2.63884   4
   2   0  13 -1.2034 2.63600   8
   3   0  13 11.2635 5.31358   9
  -3   0 -13 4.86032 3.66009   4
   3   0  13 7.45157 3.64177   8
   4   0  13 -1.6047 3.51281   8
   5   0  13 8.99154 5.03725   8
   6   0  13 4.00862 5.75641   8
  -6  -1  13 208.365 14.5276   1
   6  -1 -13 200.739 13.8695   6
  -5  -1  13 67.9054 9.87412   1
   5  -1 -13 69.9088 9.14186   6
  -5   1  13 72.5191 9.09508   1
  -4  -1  13 95.0439 10.6903   9
  -4  -1  13 101.460 11.1146   1
  -4   1  13 116.117 9.81298   1
  -3  -1  13 234.222 13.6504   1
   3  -1 -13 232.350 11.0027   5
  -3  -1  13 222.604 13.2206   9
  -3   1  13 235.021 11.8005   9
  -3   1  13 233.644 13.0201   1
  -2  -1  13 1471.56 42.6950   9
  -2  -1  13 1486.04 43.2133   1
   2  -1 -13 1462.13 40.0684   5
  -2   1  13 1513.92 40.5327   9
  -2   1  13 1508.06 42.7508   1
   1  -1 -13 888.670 28.1135   5
  -1  -1  13 835.576 28.2407   9
   1  -1 -13 880.359 24.1953   4
  -1  -1  13 861.383 28.7622   1
  -1   1  13 874.743 26.6947   9
   0  -1  13 25.9995 5.53851   1
   0  -1 -13 34.7507 4.64133   4
   0  -1  13 32.3784 5.53146   8
   0  -1  13 22.2468 5.24131   9
   0   1  13 31.2003 5.57262   9
   0   1 -13 28.9152 2.32087   4
   0   1  13 31.6627 4.58447   3
   1  -1  13 918.887 30.3157   9
  -1  -1 -13 931.895 26.9221   4
   1  -1  13 949.485 29.1644   8
   1   1  13 903.734 29.2158   9
   1   1  13 891.735 24.8724   3
  -1   1 -13 872.442 24.7609   4
   1   1  13 936.964 26.2268   8
   2  -1  13 1455.36 43.5931   9
   2  -1  13 1504.80 42.3787   8
  -2  -1 -13 1451.89 40.5940   4
   2   1  13 1497.65 39.4030   8
   2   1  13 1458.37 43.0364   9
  -3  -1 -13 230.256 13.2295   4
   3  -1  13 234.061 13.3146   8
  -3  -1 -13 234.632 10.6684   3
   3  -1  13 228.398 14.1809   9
   3   1  13 219.901 11.4269   8
   4  -1  13 110.789 10.1101   8
   4  -1  13 109.334 12.8431   9
  -4  -1 -13 117.522 12.3802   4
   4   1  13 97.6848 8.67795   8
   5  -1  13 51.5599 9.79624   9
   5  -1  13 66.8168 9.51384   8
  -5  -1 -13 73.5699 10.7240   4
   5  -1  13 60.3445 7.33363   7
   5   1  13 51.8153 8.14597   8
   6  -1  13 203.338 14.7075   7
   6  -1  13 192.474 15.3382   8
   6   1  13 200.694 14.2253   8
   7   1  13 31.3115 8.67525   8
   6  -2 -13 67.9483 10.3231   6
  -6  -2  13 68.1134 10.3050   3
   5  -2 -13 75.1886 10.1694   6
  -5  -2  13 71.2936 9.94110   3
  -5  -2  13 73.6483 10.7670   1
  -5   2  13 67.3532 9.46789   1
  -4  -2  13 101.584 12.3104   9
  -4  -2  13 94.8395 8.52422   3
  -4  -2  13 84.1317 10.9578   1
   4  -2 -13 85.0342 8.99603   5
   4  -2 -13 81.4116 10.1314   6
  -4   2  13 101.812 10.5164   1
  -3  -2  13 316.490 16.8318   9
  -3  -2  13 350.259 17.2128   1
   3  -2 -13 325.007 14.5947   5
  -3  -2  13 312.722 13.5059   3
  -3   2  13 319.079 15.3749   1
  -2  -2  13 328.218 16.8760   9
  -2  -2  13 374.207 12.8361   3
   2  -2 -13 362.570 15.8067   5
  -2  -2  13 354.483 16.9988   1
  -2   2  13 349.395 13.6045   9
   1  -2 -13 902.224 27.3310   4
   1  -2 -13 884.787 29.5620   5
  -1  -2  13 851.286 30.2603   9
  -1  -2  13 941.611 30.4979   1
  -1   2  13 961.681 26.9808   9
   0  -2 -13 71.3823 6.59998   4
   0  -2  13 79.9588 9.22754   1
   0  -2 -13 82.6605 9.97088   5
   0  -2  13 74.8824 8.93544   9
   0  -2  13 73.2208 8.92133   8
   0   2  13 68.1560 7.34644   9
  -1  -2 -13 937.835 28.6832   4
   1  -2  13 971.522 30.7418   8
   1  -2  13 904.152 30.8554   9
   1  -2  13 887.461 29.4775   1
   1   2  13 942.786 24.8699   8
   1   2  13 894.364 29.0191   9
   2  -2  13 348.748 16.9201   8
  -2  -2 -13 337.403 15.7209   4
   2  -2  13 364.773 16.0743   1
   2  -2  13 360.242 17.5549   9
   2   2  13 347.882 12.7742   8
  -3  -2 -13 297.349 15.7063   4
   3  -2  13 330.638 17.4393   9
   3  -2  13 324.162 15.2285   1
   3  -2  13 314.999 16.8239   8
  -3  -2 -13 338.900 14.9368   3
   3   2  13 323.410 13.0987   8
   4  -2  13 97.8660 12.4390   9
  -4  -2 -13 95.2374 8.42334   3
   4  -2  13 84.3645 8.90194   2
   4  -2  13 93.8382 9.24286   7
  -4  -2 -13 79.6144 10.5457   4
   4  -2  13 82.5666 10.7502   8
   4   2  13 102.782 14.3515   8
   5  -2  13 58.0499 9.37272   8
   5  -2  13 74.6583 9.17317   7
   5  -2  13 117.305 14.1166   9
  -5  -2 -13 52.3750 9.30188   4
   5  -2  13 82.0327 8.93854   2
   6  -2  13 67.6355 11.5663   9
   6  -2  13 52.3597 10.1585   8
   6  -2  13 75.0182 9.26669   2
   6  -2  13 60.8534 8.60660   7
   6  -3 -13 101.449 15.4091   6
  -5  -3  13 75.3997 10.3772   3
   5  -3 -13 62.5462 9.82900   6
   4  -3 -13 117.483 12.3505   6
   4  -3 -13 135.813 10.9969   5
  -4  -3  13 172.667 13.3411   1
  -4   3  13 138.590 10.5226   1
  -3  -3  13 103.653 12.7156   9
   3  -3 -13 86.9837 9.85447   5
   3  -3 -13 84.7408 10.7014   6
  -3  -3  13 112.633 12.6802   1
  -3   3  13 83.6729 9.49088   1
   2  -3 -13 460.235 19.5150   5
  -2  -3  13 457.266 20.2338   1
  -2  -3  13 440.852 20.8806   9
   2  -3 -13 454.128 20.3720   6
  -1  -3  13 132.738 11.2709   9
   1  -3 -13 129.767 9.91824   4
  -1  -3  13 138.660 10.6590   1
   1  -3 -13 146.902 10.6687   5
  -1   3  13 147.379 11.6892   9
   0  -3  13 234.196 13.4517   8
   0  -3  13 223.323 13.9826   9
   0  -3 -13 204.809 12.3146   4
   0  -3  13 236.486 13.2889   1
   0  -3 -13 218.085 13.7234   5
   0   3  13 233.550 11.2449   9
  -1  -3 -13 124.674 11.0622   5
   1  -3  13 145.129 10.3903   1
  -1  -3 -13 125.260 10.0449   4
   1  -3  13 121.135 10.3948   8
   1  -3  13 139.829 11.1774   9
   1   3  13 148.217 10.0307   9
   2  -3  13 439.967 18.3966   1
   2  -3  13 466.684 20.8319   9
  -2  -3 -13 430.649 21.2116   5
   2  -3  13 457.092 20.6769   8
  -2  -3 -13 461.198 19.9176   4
   3  -3  13 100.413 10.0573   1
   3  -3  13 105.199 11.9892   9
   3  -3  13 86.0231 9.32404   7
  -3  -3 -13 65.5749 9.77205   5
   3  -3  13 103.881 12.2537   8
  -3  -3 -13 102.047 11.9546   4
   4  -3  13 159.228 10.8190   2
   4  -3  13 134.345 12.4369   9
   4  -3  13 125.716 10.4335   7
   4  -3  13 147.327 14.8831   8
  -4  -3 -13 129.688 11.7060   4
  -4  -3 -13 141.540 10.9736   3
  -5  -3 -13 65.7713 9.69890   3
   5  -3  13 86.4653 12.1854   9
   5  -3  13 76.4734 9.65026   7
   5  -3  13 79.9373 11.9148   8
   6  -3  13 100.075 13.4668   7
   4  -4 -13 146.098 12.0658   5
   4  -4 -13 108.298 12.6132   6
  -3  -4  13 12.8823 5.78283   1
  -3  -4  13 14.5830 6.54005   9
   3  -4 -13 17.9834 5.57970   5
   3  -4 -13 16.9771 5.69864   6
  -2  -4  13 127.775 13.1737   1
  -2  -4  13 148.547 15.5613   9
   2  -4 -13 149.127 12.1424   6
   2  -4 -13 115.770 10.8957   5
  -1  -4  13 38.6737 7.36086   1
   1  -4 -13 31.8808 6.61370   6
   1  -4 -13 37.4086 7.50772   4
   1  -4 -13 42.7275 7.84424   5
  -1  -4  13 54.3981 9.55500   9
   0  -4  13 202.798 14.0958   9
   0  -4  13 182.865 12.0802   1
   0  -4 -13 188.372 13.0909   6
   0  -4 -13 199.220 13.4192   4
   0  -4 -13 200.174 13.6540   5
   0  -4  13 186.970 13.1258   8
   1  -4  13 44.9800 7.13208   1
  -1  -4 -13 48.7905 8.54564   4
   1  -4  13 38.8972 8.07726   9
   1  -4  13 38.6280 7.74685   8
  -1  -4 -13 36.1055 7.50171   5
   2  -4  13 119.318 9.36716   1
   2  -4  13 139.561 12.1964   8
   2  -4  13 126.313 11.5138   9
  -2  -4 -13 126.920 11.4420   4
  -2  -4 -13 106.285 12.8092   5
   3  -4  13 18.3623 5.24698   7
   3  -4  13 18.1932 6.95140   8
  -3  -4 -13 16.6406 6.15962   5
  -3  -4 -13 13.4857 5.87511   4
   3  -4  13 20.4870 6.98600   9
   4  -4  13 133.616 14.6095   9
  -4  -4 -13 139.583 14.7251   3
   4  -4  13 138.445 15.5898   8
   4  -4  13 115.020 12.0348   7
   5  -4  13 7.79591 6.29620   9
   4  -5 -13 7.41242 5.87111   7
   3  -5 -13 16.0848 6.28004   7
   3  -5 -13 8.77833 5.26898   2
  -2  -5  13 2.50517 5.17138   9
   2  -5 -13 0.48231 4.96323   7
   2  -5 -13 3.38471 4.46163   6
   1  -5 -13 48.6581 9.14281   4
   1  -5 -13 39.6867 7.93395   6
  -1  -5  13 56.8981 9.18030   1
  -1  -5  13 57.6569 10.2524   9
   0  -5 -13 13.4844 5.69531   6
   0  -5 -13 25.4417 7.57834   4
   0  -5  13 17.9706 6.35016   8
   0  -5  13 28.8442 6.94085   1
   0  -5  13 13.2418 6.35934   9
   1  -5  13 54.8817 10.0691   9
  -1  -5 -13 71.4182 11.3423   4
   1  -5  13 53.6052 9.78668   8
   1  -5  13 57.7646 8.36345   1
  -1  -5 -13 51.6096 8.64104   6
   2  -5  13 0.81797 4.79504   8
   2  -5  13 -2.9083 3.99600   9
  -2  -5 -13 -2.1717 3.73381   6
   3  -5  13 23.6179 12.4169   8
   3  -5  13 19.1538 7.00032   9
   4  -5  13 5.76176 6.06270   9
   0  -6 -13 496.350 23.5840   6
   0  -6  13 516.816 27.3808   9
  -1  -6 -13 12.4850 5.74848   6
   1  -6  13 5.84121 5.53425   9
   2  -6  13 44.9274 9.93139   9
  -6   0  14 83.5652 10.9778   1
  -5   0  14 26.1425 7.07494   1
  -4   0  14 964.352 32.3049   9
  -4   0  14 1011.16 33.4696   1
  -3   0  14 65.3249 8.47076   9
  -3   0  14 50.1590 7.71466   1
   2   0 -14 494.943 17.9098   5
  -2   0  14 541.909 21.3976   1
  -2   0  14 500.857 19.9061   9
  -1   0  14 50.9368 7.12947   9
  -1   0  14 45.2308 7.34399   1
   0   0  14 982.421 29.5393   8
   0   0 -14 977.885 25.1041   4
   0   0  14 950.041 30.5051   9
  -1   0 -14 42.2036 5.06250   4
   1   0  14 55.9879 8.01596   9
   1   0  14 41.4495 5.86042   8
   2   0  14 502.939 21.4743   9
   2   0  14 526.672 19.7688   8
  -2   0 -14 504.690 18.5107   4
  -3   0 -14 57.3798 7.84285   4
   3   0  14 69.3056 9.87703   9
   3   0  14 52.5355 7.39561   8
   4   0  14 1027.33 33.6012   8
   4   0  14 1049.77 37.0901   9
   5   0  14 11.5781 5.62308   8
   6   0  14 78.1380 11.3991   8
   6  -1 -14 0.72054 4.70122   6
  -5  -1  14 23.4902 6.52980   1
   5  -1 -14 26.5529 6.51513   6
  -5   1  14 15.8849 5.67636   1
  -4  -1  14 51.0807 8.55200   9
  -4  -1  14 54.8671 9.08114   1
  -4   1  14 59.2314 8.79727   1
   3  -1 -14 128.974 8.55217   5
  -3  -1  14 135.068 10.7971   9
  -3  -1  14 150.185 11.3307   1
  -3   1  14 141.267 9.42576   9
  -3   1  14 115.165 9.85473   1
  -2  -1  14 0.80999 3.22732   1
  -2  -1  14 0.98362 3.62293   9
   2  -1 -14 3.07625 3.10081   5
  -2   1  14 3.16335 3.44499   1
  -2   1  14 3.55133 3.16433   9
   1  -1 -14 117.563 9.34824   5
  -1  -1  14 123.335 9.76424   9
   1  -1 -14 130.348 7.24955   4
  -1  -1  14 139.223 10.3637   1
  -1   1  14 144.178 9.19821   9
   0  -1 -14 26.4589 4.37252   4
   0  -1  14 26.7069 6.05147   9
   0  -1  14 24.7605 5.71380   1
   0  -1  14 24.7966 5.21118   8
   0   1  14 22.0055 5.18328   9
   1  -1  14 125.641 10.1258   9
   1  -1  14 123.280 9.67540   1
  -1  -1 -14 128.601 7.93688   4
   1  -1  14 126.197 9.27932   8
  -1   1 -14 117.620 6.76289   4
   1   1  14 114.363 9.65740   9
   1   1  14 133.087 7.95352   8
  -2  -1 -14 3.66893 3.10073   4
   2  -1  14 5.39061 3.96575   8
   2  -1  14 0.93025 4.11372   9
   2   1  14 4.05797 3.27132   8
   2   1  14 8.13982 4.83625   9
   3  -1  14 130.838 13.5540   9
  -3  -1 -14 123.175 9.94325   4
   3  -1  14 114.242 10.0273   8
   3   1  14 134.953 9.25694   8
   4  -1  14 57.5827 9.14596   8
   4  -1  14 62.2673 10.3228   9
  -4  -1 -14 51.2267 8.59659   4
   4   1  14 51.3188 7.68833   8
   5  -1  14 20.5466 6.79117   8
   5  -1  14 27.4915 8.33099   9
  -5  -1 -14 7.34689 5.49660   4
   5   1  14 18.3933 5.84810   8
   6  -1  14 15.7524 6.62180   8
   6   1  14 -1.9207 5.22294   8
   6  -2 -14 47.0133 9.13662   6
   5  -2 -14 66.2376 10.1031   6
  -5  -2  14 44.9619 8.29928   3
  -4  -2  14 332.583 15.7584   3
  -4  -2  14 323.965 17.9217   1
  -4  -2  14 325.232 18.2746   9
   4  -2 -14 321.414 17.5679   6
  -4   2  14 318.616 16.3290   1
  -3  -2  14 237.884 14.7337   1
  -3  -2  14 241.813 15.1056   9
   3  -2 -14 242.570 12.9584   5
  -3   2  14 235.299 13.6375   1
  -2  -2  14 162.378 12.0753   9
  -2  -2  14 169.704 11.9013   1
   2  -2 -14 159.474 10.5996   5
  -2   2  14 151.452 9.05437   9
  -1  -2  14 691.966 25.6558   1
  -1  -2  14 646.178 25.6195   9
   1  -2 -14 699.720 22.6512   4
   1  -2 -14 689.036 25.3269   5
  -1   2  14 694.869 22.3027   9
   0  -2 -14 373.779 18.2861   5
   0  -2  14 409.378 17.6500   8
   0  -2 -14 406.051 16.0111   4
   0  -2  14 345.410 17.4403   9
   0  -2  14 370.773 17.2150   1
   0   2  14 394.360 15.8788   9
   1  -2  14 686.229 24.9957   1
  -1  -2 -14 685.611 23.4169   4
   1  -2  14 706.224 26.5246   9
   1  -2  14 720.450 25.6691   8
   1   2  14 688.357 24.4727   9
   2  -2  14 184.407 11.6045   1
   2  -2  14 174.441 12.1037   8
   2  -2  14 160.353 12.3179   9
  -2  -2 -14 161.407 10.7606   4
   2   2  14 142.409 11.2921   9
  -3  -2 -14 232.779 13.9046   4
   3  -2  14 246.177 15.0166   8
   3  -2  14 255.323 15.7320   9
   3  -2  14 247.825 13.6929   1
   4  -2  14 300.688 17.3237   8
   4  -2  14 296.529 18.1672   9
  -4  -2 -14 296.982 16.7750   4
   4  -2  14 328.756 15.7225   7
   5  -2  14 70.3689 11.4634   9
  -5  -2 -14 46.1092 9.04925   4
   5  -2  14 65.2687 10.6926   8
   5  -2  14 53.1694 7.73603   7
   6  -2  14 46.3077 7.91599   7
   5  -3 -14 3.64960 5.13513   6
   4  -3 -14 450.250 21.8241   6
  -4  -3  14 422.541 22.1558   9
   4  -3 -14 398.834 19.0740   5
  -4   3  14 463.051 23.6077   1
   3  -3 -14 36.1091 6.93005   5
  -3  -3  14 48.8644 8.89897   1
   3  -3 -14 28.6619 6.65488   6
  -3  -3  14 38.9274 8.19089   9
  -3   3  14 45.1052 7.44378   1
   2  -3 -14 50.2113 8.10768   5
  -2  -3  14 55.2569 9.53848   9
  -2  -3  14 58.8066 9.15135   1
  -1  -3  14 109.956 9.87809   1
  -1  -3  14 87.9333 10.7389   9
   1  -3 -14 104.735 9.08512   4
   1  -3 -14 98.9346 10.9529   5
   0  -3  14 528.378 21.8229   1
   0  -3 -14 532.131 23.2235   5
   0  -3  14 497.992 22.3741   9
   0  -3  14 545.008 22.2629   8
   0  -3 -14 543.773 21.3051   4
   0   3  14 559.055 19.3798   9
   1  -3  14 122.444 12.4436   8
  -1  -3 -14 107.099 9.49554   4
   1  -3  14 106.725 11.7639   9
  -1  -3 -14 93.1658 11.4579   5
   1  -3  14 108.436 11.0873   1
   1   3  14 112.439 9.12745   9
  -2  -3 -14 50.5880 8.22720   4
   2  -3  14 52.0269 9.04692   9
   2  -3  14 52.4645 8.99805   8
   2  -3  14 42.0420 7.19596   1
  -2  -3 -14 45.9504 8.77297   5
  -3  -3 -14 42.7290 8.05829   4
  -3  -3 -14 26.9176 7.29971   5
   3  -3  14 46.0141 8.90989   8
   3  -3  14 36.1277 8.29712   9
   3  -3  14 29.5374 6.44181   1
  -4  -3 -14 426.931 21.2308   4
  -4  -3 -14 425.154 19.8923   3
   4  -3  14 438.337 22.4574   8
   4  -3  14 412.610 21.3610   9
   4  -3  14 423.078 18.9562   7
   5  -3  14 16.1963 6.71808   9
   5  -3  14 -1.3959 4.32470   7
   4  -4 -14 19.1417 8.93796   6
   4  -4 -14 10.4150 5.67685   5
   3  -4 -14 1.30326 4.62978   6
   3  -4 -14 9.06790 5.62752   5
  -3  -4  14 2.25661 4.87205   9
   2  -4 -14 202.561 14.5918   6
   2  -4 -14 189.737 13.7364   5
  -2  -4  14 213.276 15.5941   9
  -2  -4  14 215.745 14.5353   1
  -1  -4  14 12.1930 5.12371   1
   1  -4 -14 11.9496 5.76992   5
   1  -4 -14 12.7217 5.25284   6
  -1  -4  14 13.0195 5.87950   9
   1  -4 -14 18.3832 5.95461   4
   0  -4  14 24.7793 6.30810   8
   0  -4  14 35.2222 8.27366   9
   0  -4 -14 27.4636 6.71824   6
   0  -4 -14 32.0230 7.22547   4
   0  -4 -14 32.6092 7.36031   5
   0  -4  14 35.9145 7.45029   1
  -1  -4 -14 22.5768 6.89312   5
   1  -4  14 16.5589 5.92889   8
  -1  -4 -14 11.4243 5.30579   4
   1  -4  14 12.5693 5.64768   9
   1  -4  14 11.8107 4.82894   1
   2  -4  14 224.595 12.8822   1
  -2  -4 -14 189.497 15.0254   5
   2  -4  14 208.440 14.6846   9
   2  -4  14 207.233 15.0388   8
  -2  -4 -14 182.451 13.7824   4
   3  -4  14 9.06060 5.72476   8
  -3  -4 -14 5.96779 5.41358   4
   3  -4  14 9.09306 5.42514   9
   3  -4  14 7.09118 4.71396   7
   4  -4  14 20.8565 6.36167   7
   4  -4  14 25.4721 7.73045   9
   3  -5 -14 8.40187 5.56971   7
   3  -5 -14 13.8147 6.22804   2
  -2  -5  14 171.548 18.1155   9
   2  -5 -14 165.658 14.6001   6
   1  -5 -14 8.75272 5.18033   6
  -1  -5  14 7.71783 5.42830   1
   1  -5 -14 7.55273 5.77034   4
  -1  -5  14 8.45591 5.88230   9
   0  -5 -14 217.146 14.7496   6
   0  -5  14 189.238 14.2482   8
   0  -5  14 196.873 13.5719   1
   0  -5  14 216.140 16.0412   9
   0  -5 -14 191.535 14.8698   4
   1  -5  14 15.2063 5.59446   1
  -1  -5 -14 8.85872 5.27880   6
   1  -5  14 11.4313 6.08221   9
   1  -5  14 15.8323 5.69630   8
   2  -5  14 174.648 14.2565   9
   2  -5  14 164.048 18.5222   8
  -2  -5 -14 148.578 12.5856   6
   3  -5  14 9.45580 5.77778   9
  -1  -6 -14 9.84840 5.72135   6
  -5   0  15 2.04839 4.38621   1
  -4   0  15 -3.3616 3.54452   9
  -4   0  15 2.55097 4.27775   1
  -3   0  15 5.41430 4.27061   1
  -3   0  15 7.21808 4.38297   9
  -2   0  15 0.38983 3.19249   9
   2   0 -15 0.29448 2.46821   5
  -2   0  15 -0.0264 3.25683   1
  -1   0  15 2.41929 3.14727   1
  -1   0  15 -1.8860 2.78776   9
   0   0  15 1.91119 3.15974   8
   0   0  15 -1.3181 3.13386   9
   1   0  15 2.79085 3.57999   9
   1   0  15 1.55725 2.89495   8
  -1   0 -15 4.46087 2.51344   4
   2   0  15 -2.2339 3.56776   9
  -2   0 -15 0.00625 2.45817   4
   2   0  15 1.90160 3.44500   8
   3   0  15 8.72432 5.68159   9
   3   0  15 5.05910 3.98422   8
  -3   0 -15 3.11936 3.77335   4
   4   0  15 9.90048 4.95982   8
  -4   0 -15 -1.0931 3.64476   4
   4   0  15 -3.4603 4.86492   9
  -5   0 -15 5.80873 5.08607   4
   5   0  15 -0.0818 5.74870   9
   5   0  15 4.14844 4.83912   8
   6   0  15 -1.2401 5.52982   8
   6  -1 -15 30.2722 7.47627   6
   5  -1 -15 5.73583 4.95720   6
  -5   1  15 6.52537 5.13873   1
  -4  -1  15 645.500 26.5595   9
  -4  -1  15 685.315 27.2111   1
  -4   1  15 673.281 26.2157   1
  -3  -1  15 46.4361 7.96329   1
   3  -1 -15 51.0944 6.85098   5
  -3  -1  15 47.6994 7.78573   9
  -3   1  15 43.0295 7.37856   1
  -3   1  15 59.1362 7.61059   9
  -2  -1  15 173.810 11.9719   9
  -2  -1  15 167.091 12.1324   1
   2  -1 -15 165.137 10.4677   5
  -2   1  15 181.348 12.1589   1
  -2   1  15 156.511 10.2536   9
   1  -1 -15 19.0006 5.42703   5
  -1  -1  15 21.4051 5.41416   9
  -1  -1  15 15.4250 5.06795   1
  -1   1  15 21.8552 4.87496   9
   0  -1  15 625.062 24.0136   1
   0  -1  15 631.896 24.3441   9
   0  -1  15 627.586 23.2519   8
   0  -1 -15 657.658 20.0990   4
   0   1  15 645.838 23.1665   9
   1  -1  15 16.5033 5.26870   9
  -1  -1 -15 19.6908 4.28698   4
   1  -1  15 17.1076 4.70171   8
   1  -1  15 22.7759 5.71754   1
   1   1  15 15.1978 4.93536   9
   1   1  15 17.1243 4.03484   8
  -2  -1 -15 161.460 10.1664   4
   2  -1  15 152.304 12.0098   9
   2  -1  15 164.344 11.3838   8
   2   1  15 167.604 12.1875   9
  -2   1 -15 175.032 9.81774   4
   2   1  15 168.589 10.0054   8
   3  -1  15 48.9030 8.84872   9
  -3  -1 -15 49.5530 7.60084   4
   3  -1  15 38.4308 7.01738   8
   3   1  15 52.3241 9.16830   9
   3   1  15 52.7706 7.13097   8
   4  -1  15 650.516 26.0898   8
  -4  -1 -15 663.839 26.6206   4
   4  -1  15 646.047 28.0565   9
   4   1  15 672.282 24.1766   8
   5  -1  15 5.22091 5.98001   9
   5  -1  15 7.63678 5.50776   8
  -5  -1 -15 8.22101 5.59242   4
   5   1  15 6.81919 4.81861   8
   6  -1  15 38.5129 14.7254   8
   6  -2 -15 9.75330 6.45913   6
   5  -2 -15 12.3781 6.07754   6
  -4  -2  15 199.848 15.7809   1
   4  -2 -15 213.285 14.9441   6
  -4  -2  15 195.710 14.9849   9
  -4   2  15 217.725 13.8425   1
   3  -2 -15 25.4843 5.80962   5
  -3  -2  15 19.2364 5.96869   1
  -3  -2  15 22.4891 6.60406   9
  -3   2  15 25.5735 6.28884   1
  -2  -2  15 112.753 12.3907   9
   2  -2 -15 108.746 9.44480   5
  -2  -2  15 104.600 11.3577   1
  -2   2  15 124.875 10.3556   1
  -2   2  15 119.171 8.82741   9
  -1  -2  15 42.6138 7.94547   1
   1  -2 -15 25.4466 6.09617   5
  -1  -2  15 37.4401 7.74033   9
   1  -2 -15 39.8145 5.95188   4
  -1   2  15 39.8584 5.88134   9
   0  -2 -15 96.8778 7.80575   4
   0  -2  15 106.434 11.5536   1
   0  -2 -15 91.7721 10.9111   5
   0  -2  15 108.496 11.2127   8
   0  -2  15 110.952 12.2955   9
   0   2  15 93.0098 8.22786   9
   1  -2  15 42.1316 8.05607   9
   1  -2  15 32.1875 6.65420   8
  -1  -2 -15 35.2437 5.97214   4
   1  -2  15 30.9603 6.64693   1
   1   2  15 34.9494 6.87885   9
   2  -2  15 114.318 12.0297   8
   2  -2  15 121.259 10.0637   1
  -2  -2 -15 125.953 9.67241   4
   2  -2  15 120.124 12.7155   9
   2   2  15 114.194 12.0897   9
   3  -2  15 26.4652 6.17373   1
   3  -2  15 18.7018 6.23012   8
  -3  -2 -15 20.3541 5.82997   4
   3  -2  15 21.0906 6.45059   9
   4  -2  15 218.317 15.7268   9
  -4  -2 -15 208.335 14.2004   4
   4  -2  15 188.573 12.7119   1
   4  -2  15 214.247 15.2299   8
   5  -2  15 8.07112 6.33338   8
   5  -2  15 10.0346 6.80756   9
   5  -2  15 10.9327 5.32886   7
   6  -2  15 21.4509 6.25298   7
   4  -3 -15 191.497 14.9168   6
  -4  -3  15 205.274 15.8776   9
  -3  -3  15 21.7661 7.11749   9
   3  -3 -15 43.9758 8.56822   6
  -3  -3  15 42.8804 10.0031   1
   3  -3 -15 32.8625 7.24621   5
  -3   3  15 29.2948 6.37341   1
  -2  -3  15 177.627 13.8289   9
   2  -3 -15 171.042 12.5734   5
  -2  -3  15 186.007 13.6173   1
  -1  -3  15 26.0513 6.53191   9
   1  -3 -15 22.2652 5.76835   4
  -1  -3  15 25.3909 6.35821   1
   1  -3 -15 19.8976 5.86421   5
   0  -3 -15 302.135 17.6680   5
   0  -3  15 342.119 17.4861   8
   0  -3  15 353.834 18.6372   9
   0  -3 -15 340.607 16.4963   4
   0  -3  15 324.549 17.1148   1
   0   3  15 353.349 15.0750   9
   1  -3  15 21.7355 6.04829   1
   1  -3  15 31.3229 7.76293   9
  -1  -3 -15 27.9374 6.17697   4
   1  -3  15 27.0375 6.41948   8
  -1  -3 -15 25.1470 6.70314   5
   1   3  15 17.2292 5.48158   9
   2  -3  15 185.099 13.9018   9
   2  -3  15 180.175 12.0838   1
  -2  -3 -15 169.395 12.3144   4
  -2  -3 -15 165.163 13.5734   5
   2  -3  15 161.658 13.0776   8
   2   3  15 187.868 13.1093   9
  -3  -3 -15 40.9354 10.8365   5
   3  -3  15 35.6110 8.13566   8
   3  -3  15 37.7615 8.05963   9
   3  -3  15 41.4251 7.19045   1
  -3  -3 -15 34.4278 7.56689   4
   4  -3  15 203.587 15.6404   8
  -4  -3 -15 169.966 19.3057   4
   4  -3  15 209.655 15.4663   9
   5  -3  15 3.60552 5.07484   7
   4  -4 -15 128.611 14.9909   5
   3  -4 -15 18.2253 6.30408   5
   3  -4 -15 11.8967 6.19606   6
  -3  -4  15 13.7711 7.14271   9
  -2  -4  15 234.181 16.8068   9
   2  -4 -15 231.887 15.6934   5
   2  -4 -15 209.665 15.3754   6
   1  -4 -15 5.56667 4.67136   6
   1  -4 -15 15.2128 5.79262   5
   1  -4 -15 6.55696 5.14674   4
  -1  -4  15 15.6274 6.31726   9
  -1  -4  15 11.5806 5.50911   1
   0  -4 -15 25.1320 7.14229   4
   0  -4 -15 23.4314 7.11358   5
   0  -4  15 21.9744 6.92096   8
   0  -4  15 21.1901 6.23976   1
   0  -4  15 14.5458 7.12316   9
   1  -4  15 10.5953 4.76736   1
  -1  -4 -15 10.6509 5.48366   4
   1  -4  15 15.3133 5.95354   8
  -1  -4 -15 12.0695 6.51423   5
   1  -4  15 3.44530 5.00220   9
   2  -4  15 223.383 15.6892   9
   2  -4  15 219.123 13.6584   1
   2  -4  15 225.701 15.7736   8
  -2  -4 -15 210.994 14.8151   4
   3  -4  15 9.65498 5.98414   9
   3  -4  15 23.3616 7.97820   8
   3  -5 -15 7.24596 7.05192   7
   1  -5 -15 2.73356 5.37637   6
   1  -5 -15 -4.1451 8.02501   4
   0  -5  15 31.7234 7.47904   1
   0  -5 -15 29.2448 7.60654   6
   0  -5  15 21.0050 7.73480   9
   1  -5  15 1.86422 5.48454   9
  -1  -5 -15 7.59494 5.51119   6
  -2  -5 -15 2.17666 4.44280   6
   2  -5  15 4.04954 7.58717   9
  -4   0  16 951.583 33.1580   9
  -4   0  16 980.250 34.4658   1
  -3   0  16 84.0632 10.3825   9
  -3   0  16 70.3349 9.82571   1
  -2   0  16 121.863 10.6190   1
   2   0 -16 102.505 8.26098   5
  -2   0  16 110.670 9.70420   9
  -1   0  16 20.2424 5.64124   9
  -1   0  16 18.9397 5.53288   1
   0   0  16 1363.56 40.7507   9
   0   0  16 1333.20 41.2990   1
   1   0  16 23.0268 6.20534   9
   1   0  16 29.1972 5.57044   8
   2   0  16 126.044 13.3942   9
  -2   0 -16 108.177 7.98588   4
   2   0  16 116.636 9.63159   8
  -3   0 -16 75.5358 9.40891   4
   3   0  16 79.1786 10.9924   9
   3   0  16 63.3175 8.70329   8
  -4   0 -16 996.335 34.2855   4
   4   0  16 999.007 33.7981   8
   4   0  16 965.791 36.6320   9
   5   0  16 33.1349 11.8589   9
   5   0  16 17.7023 6.37740   8
  -5   0 -16 28.0803 7.78567   4
   6   0  16 57.3020 10.3187   8
   6  -1 -16 0.19812 5.17225   6
   5  -1 -16 37.8262 8.23914   6
  -5   1  16 30.2506 7.69822   1
  -4  -1  16 69.6791 10.9238   1
  -4  -1  16 70.5612 10.9662   9
  -4   1  16 58.2481 9.63496   1
  -3  -1  16 40.4581 8.11101   1
  -3  -1  16 57.7525 9.53760   9
  -3   1  16 48.2376 8.40654   1
  -3   1  16 39.1560 7.03679   9
   2  -1 -16 10.7158 4.46363   5
  -2  -1  16 3.63953 4.22206   1
  -2  -1  16 11.6297 4.95119   9
  -2   1  16 9.47612 4.79498   1
  -2   1  16 13.4195 4.39109   9
  -1  -1  16 39.0438 7.52403   9
  -1  -1  16 55.9333 9.03821   1
   1  -1 -16 43.8194 7.70332   5
  -1   1  16 49.3571 7.18615   9
  -1   1  16 43.6238 7.90505   1
   0  -1  16 69.2475 9.12407   8
   0  -1  16 69.9450 9.03176   1
   0  -1  16 64.7927 9.30354   9
   0   1  16 79.3458 9.44921   9
   1  -1  16 46.4723 7.48867   8
  -1  -1 -16 42.1398 5.97899   4
   1  -1  16 52.7433 8.69748   9
   1  -1  16 46.3831 8.33480   1
   1   1  16 46.7660 6.17089   8
   1   1  16 51.7413 8.25137   9
  -2  -1 -16 10.7644 4.24345   4
   2  -1  16 5.57900 4.37206   8
   2  -1  16 6.99923 4.84667   9
   2   1  16 9.70539 5.38543   9
   2   1  16 13.6596 4.28758   8
   3  -1  16 40.9244 8.70686   9
   3  -1  16 39.5985 7.84463   8
  -3  -1 -16 39.0658 7.12752   4
   3   1  16 48.8672 9.19041   9
   3   1  16 40.1303 6.58744   8
   4  -1  16 60.8718 10.3101   9
   4  -1  16 63.6950 9.68314   8
  -4  -1 -16 72.8591 10.2801   4
   4   1  16 64.3560 12.3337   8
   4   1  16 77.7385 12.2805   9
   5  -1  16 34.1685 8.32215   8
  -5  -1 -16 30.6365 9.97185   4
   5  -2 -16 4.85199 5.73554   6
  -4  -2  16 276.625 17.6667   9
   4  -2 -16 282.620 17.5743   6
  -4   2  16 243.320 15.4962   1
  -3  -2  16 34.7949 7.71047   9
   3  -2 -16 45.4334 7.54317   5
  -3  -2  16 41.9158 8.25651   1
  -3   2  16 50.1675 8.53972   1
   2  -2 -16 164.419 11.5057   5
  -2  -2  16 139.940 12.1567   9
  -2  -2  16 163.045 12.6802   1
  -2   2  16 154.468 11.9389   1
  -1  -2  16 58.8322 9.15711   1
   1  -2 -16 54.3287 8.98763   5
  -1  -2  16 53.6017 8.66089   9
  -1   2  16 68.2862 8.22555   9
   0  -2  16 255.679 14.7750   8
   0  -2 -16 250.865 12.7173   4
   0  -2  16 265.765 15.1183   1
   0  -2  16 253.429 15.5359   9
   0  -2 -16 245.199 15.5011   5
   0   2  16 248.753 13.2925   9
   1  -2  16 39.3979 7.30149   8
  -1  -2 -16 46.8974 8.38546   5
   1  -2  16 73.7446 9.85358   1
  -1  -2 -16 62.8728 8.07048   4
   1  -2  16 40.1353 8.09272   9
   1   2  16 54.7105 8.24954   9
   2  -2  16 158.042 12.4851   9
   2  -2  16 159.358 11.7912   1
   2  -2  16 163.078 12.6308   8
  -2  -2 -16 159.699 11.0458   4
   2   2  16 157.104 12.4174   9
   3  -2  16 55.2918 9.55241   8
  -3  -2 -16 37.3623 7.36333   4
   3  -2  16 38.4192 7.24523   1
   3  -2  16 42.9381 8.77790   9
   3   2  16 48.1615 9.59669   9
   4  -2  16 268.599 18.0006   9
   4  -2  16 269.181 17.2313   8
   4  -2  16 293.022 16.1125   1
  -4  -2 -16 260.049 16.1811   4
   4  -3 -16 282.503 25.2049   6
  -4  -3  16 335.536 22.8985   9
   3  -3 -16 31.5902 7.24933   5
  -3  -3  16 24.8395 7.39750   9
   3  -3 -16 36.1357 8.38945   6
  -3   3  16 31.3801 7.25697   1
   2  -3 -16 84.2693 11.0306   5
  -2  -3  16 90.7869 11.6092   1
  -2  -3  16 95.6671 13.2778   9
   1  -3 -16 20.6136 6.31451   5
  -1  -3  16 22.8729 6.50127   1
   1  -3 -16 25.0256 5.96946   4
  -1  -3  16 19.4712 6.67785   9
   0  -3  16 199.695 13.7124   8
   0  -3  16 212.134 14.9559   9
   0  -3 -16 224.538 13.4389   4
   0  -3 -16 230.813 15.4587   5
   0  -3  16 219.542 14.1889   1
  -1  -3 -16 20.4719 5.63329   4
   1  -3  16 23.8641 6.71595   1
  -1  -3 -16 17.8095 6.31287   5
   1  -3  16 13.6858 5.75911   9
   1  -3  16 24.0602 6.58730   8
   1   3  16 14.1060 5.35252   9
   2  -3  16 87.2786 11.9333   9
   2  -3  16 84.5536 10.8185   1
  -2  -3 -16 87.7016 10.7451   4
  -2  -3 -16 84.8066 12.6073   5
   2  -3  16 107.701 13.0200   8
   2   3  16 86.5703 10.8906   9
   3  -3  16 57.4927 10.2507   9
   3  -3  16 30.1982 6.82606   1
  -3  -3 -16 42.5392 8.25703   4
   3  -3  16 41.0986 8.97666   8
  -2  -4  16 170.546 14.8881   9
   2  -4 -16 158.550 14.1872   6
   1  -4 -16 52.5705 9.10838   4
   1  -4 -16 45.2917 8.98564   6
  -1  -4  16 48.4946 9.60662   9
   0  -4  16 16.5954 5.85328   1
   0  -4  16 20.7715 6.66972   8
   0  -4 -16 22.3971 6.89414   4
   0  -4  16 12.8416 6.22265   9
   1  -4  16 56.7643 9.06377   1
   1  -4  16 64.0410 10.8798   9
   1  -4  16 52.8600 9.49753   8
  -1  -4 -16 47.0139 8.96203   4
   2  -4  16 175.443 13.6279   1
   2  -4  16 188.364 15.0211   9
  -2  -4 -16 172.044 14.1307   4
   2  -4  16 158.062 13.8888   8
  -1  -5 -16 7.54071 5.20396   6
  -2  -5 -16 151.018 13.4082   6
  -4   0  17 -0.8429 4.49670   9
  -3   0  17 7.61351 5.03034   9
  -3   0  17 6.54330 4.47783   1
  -2   0  17 0.10275 3.88568   1
  -2   0  17 2.90968 4.16798   9
  -1   0  17 4.37933 3.67268   9
  -1   0  17 5.74536 4.37187   1
   0   0  17 0.36516 3.63674   1
   0   0  17 4.73672 4.32222   9
   1   0  17 6.43600 4.54479   9
   1   0  17 0.86746 2.94654   8
   2   0  17 -6.7952 3.53151   9
   2   0  17 -4.7717 2.96785   8
   3   0  17 2.55166 5.03391   9
   3   0  17 0.37144 3.86225   8
   4   0  17 -4.6296 4.92998   9
  -4   0 -17 2.61317 4.50676   4
   4   0  17 -3.8473 4.16258   8
   5   0  17 4.63433 5.20207   8
  -5   0 -17 -0.9339 4.76131   4
   5  -1 -17 8.58035 5.71562   6
  -4  -1  17 191.984 14.6939   9
  -4   1  17 191.720 14.3806   1
  -3  -1  17 29.1259 7.51539   9
  -3  -1  17 34.3473 7.86334   1
  -3   1  17 36.7834 10.9946   9
  -3   1  17 35.5735 7.92108   1
   2  -1 -17 483.584 19.9891   5
  -2  -1  17 495.330 22.5144   1
  -2  -1  17 470.719 21.6774   9
  -2   1  17 501.747 22.1636   1
  -2   1  17 481.553 20.1033   9
  -1  -1  17 131.436 11.2840   9
  -1  -1  17 138.448 11.5500   1
   1  -1 -17 142.128 11.2618   5
  -1   1  17 126.451 10.0464   9
  -1   1  17 126.279 11.2623   1
   0  -1  17 178.609 12.1548   8
   0  -1  17 155.520 12.0798   9
   0  -1  17 189.691 12.8843   1
   0   1  17 164.385 11.5426   9
   1  -1  17 133.369 10.4591   8
   1  -1  17 130.067 11.2630   9
   1  -1  17 133.066 11.2473   1
   1   1  17 129.522 9.06349   8
   1   1  17 141.812 11.1950   9
   2  -1  17 479.904 22.8568   9
   2  -1  17 461.527 20.9614   8
   2   1  17 545.050 25.2060   8
   2   1  17 502.715 22.9093   9
   3  -1  17 35.4553 8.81615   9
  -3  -1 -17 23.0812 5.78635   4
   3  -1  17 26.7416 7.08529   8
   3   1  17 37.1259 8.68347   9
   4  -1  17 212.228 14.8801   8
   4  -1  17 178.471 15.5151   9
  -4  -1 -17 193.499 13.6954   4
   4   1  17 175.221 15.6331   9
   5  -1  17 8.92704 5.98214   8
   4  -2 -17 55.2655 10.0446   6
  -4  -2  17 67.7954 11.4775   9
  -4   2  17 67.2532 10.3064   1
  -3  -2  17 18.0437 6.16839   9
  -3   2  17 21.1384 6.36065   1
   2  -2 -17 138.022 11.1685   5
  -2  -2  17 166.920 13.3937   1
  -2  -2  17 138.429 12.5059   9
  -2   2  17 153.733 12.2611   1
   1  -2 -17 76.0381 10.1846   5
  -1  -2  17 104.599 12.5992   1
  -1  -2  17 70.2166 10.3870   9
  -1   2  17 75.4660 8.69615   9
   0  -2  17 38.2554 8.41739   9
   0  -2  17 39.1502 8.03854   8
   0  -2 -17 41.4617 8.15774   5
   0  -2  17 40.0676 7.88572   1
   0   2  17 41.3865 7.15000   9
  -1  -2 -17 101.569 15.8387   4
   1  -2  17 89.9541 10.8188   1
   1  -2  17 94.4658 12.2590   9
  -1  -2 -17 77.5012 10.9039   5
   1  -2  17 73.3361 9.70798   8
   1   2  17 79.4082 9.95956   9
  -2  -2 -17 134.126 10.5693   4
   2  -2  17 137.922 12.3183   9
   2  -2  17 146.693 12.1985   8
   2  -2  17 150.931 11.8841   1
   2   2  17 163.830 12.9543   9
   3  -2  17 9.31763 5.62796   9
   3  -2  17 13.5721 6.20541   8
   3  -2  17 14.8335 5.46608   1
  -3  -2 -17 15.6417 5.89322   4
   3   2  17 16.6182 7.01554   9
  -4  -2 -17 65.6853 10.2486   4
   4  -2  17 70.2936 11.4098   8
   4   2  17 49.3082 10.4986   9
  -3  -3  17 44.5825 10.2500   9
   3  -3 -17 36.7381 7.99918   5
   3  -3 -17 48.1114 12.9891   6
  -3   3  17 37.0899 7.89447   1
  -2  -3  17 169.001 14.4263   9
   2  -3 -17 163.393 13.0994   5
  -1  -3  17 36.7444 8.65841   9
   1  -3 -17 29.4216 7.18353   5
  -1  -3  17 33.2154 9.53106   1
   0  -3  17 220.459 15.4996   9
   0  -3  17 183.995 13.6648   1
   0  -3  17 185.651 13.9517   8
   0  -3 -17 205.334 15.3644   5
   1  -3  17 31.7165 7.32481   1
  -1  -3 -17 31.9354 6.90155   4
   1  -3  17 59.9910 10.5635   9
  -1  -3 -17 51.2658 11.6844   5
   1  -3  17 37.6170 7.87310   8
   1   3  17 58.2348 10.1503   9
   2  -3  17 175.744 12.9328   1
  -2  -3 -17 176.734 12.9468   4
   2  -3  17 173.970 14.0220   8
   2  -3  17 192.238 14.6080   9
   2   3  17 165.242 13.2882   9
  -3  -3 -17 46.8462 9.00231   4
   3  -3  17 41.2796 11.6247   1
   3  -3  17 42.8208 10.4792   9
   3  -3  17 45.9548 9.64088   8
   3   3  17 37.9680 9.14447   9
   0  -4  17 142.805 17.7827   8
   0  -4  17 146.049 19.4930   9
   0  -4 -17 139.045 14.6054   4
  -1  -4 -17 16.6462 6.31099   4
   1  -4  17 9.79595 5.24468   1
  -4   0  18 262.610 16.7727   9
  -3   0  18 37.9611 7.90324   9
  -2   0  18 332.005 17.4657   9
  -2   0  18 361.677 19.0091   1
  -1   0  18 34.0927 7.82028   1
  -1   0  18 26.7879 6.50147   9
   0   0  18 616.630 24.6258   9
   0   0  18 580.900 24.9344   1
   1   0  18 32.1634 7.36304   9
   1   0  18 24.3553 5.64952   8
   2   0  18 316.014 18.2065   9
   2   0  18 315.878 15.9243   8
   3   0  18 20.9590 7.63215   9
   3   0  18 25.6667 6.79328   8
   4   0  18 252.903 15.7076   8
  -4  -1  18 -2.5471 5.16901   9
  -3  -1  18 2.66923 5.29702   9
  -2  -1  18 1.48287 4.12619   9
  -2   1  18 0.58029 4.16948   1
  -2   1  18 -0.6209 3.51782   9
  -1  -1  18 6.54527 4.40098   1
  -1  -1  18 4.36868 4.71745   9
   1  -1 -18 9.97899 4.85639   5
  -1   1  18 4.97995 3.87848   9
  -1   1  18 5.08095 4.80195   1
   0  -1  18 42.3989 8.31902   9
   0  -1  18 52.5391 8.82978   1
   0   1  18 56.2670 8.85991   9
   1  -1  18 6.45802 4.44314   8
   1  -1  18 7.50549 4.84812   1
   1  -1  18 6.85508 5.28261   9
   1   1  18 11.1800 5.25574   9
   2  -1  18 6.73004 5.27828   9
   2  -1  18 5.34660 4.77772   1
   2  -1  18 0.29021 3.80265   8
   2   1  18 -2.4687 4.31968   9
   3  -1  18 2.42671 5.45981   9
   3  -1  18 8.26209 5.37924   8
   3   1  18 4.67837 5.75421   9
   4  -1  18 14.1323 6.30500   8
   4   1  18 0.67954 7.98910   9
  -3  -2  18 34.2946 8.38938   9
   2  -2 -18 172.100 12.7678   5
  -2  -2  18 180.705 14.2098   9
  -2   2  18 172.767 13.8026   1
   1  -2 -18 11.9628 5.62094   5
  -1  -2  18 10.4547 5.48644   9
   0  -2 -18 213.502 14.8775   5
   0  -2  18 208.753 14.4181   1
   0  -2  18 209.998 14.5687   8
   0  -2  18 225.533 15.4420   9
   0   2  18 224.886 13.2806   9
  -1  -2 -18 13.2633 5.83349   5
   1  -2  18 9.71697 5.66546   9
   1  -2  18 25.5987 6.87675   1
   1  -2  18 21.4327 6.37932   8
   1   2  18 12.0245 5.46400   9
   2  -2  18 194.045 13.7628   1
   2  -2  18 170.509 13.9209   9
   2  -2  18 177.448 13.4998   8
   2   2  18 178.551 13.9975   9
   3  -2  18 23.0260 6.43209   1
   3  -2  18 28.1012 7.72005   8
   3  -2  18 12.0692 7.80239   9
   3   2  18 19.1291 7.51685   9
   2  -3 -18 125.139 13.8145   5
  -2  -3  18 154.678 18.9639   9
   1  -3 -18 7.41678 5.13412   5
  -1  -3  18 16.6947 7.17398   9
   0  -3  18 178.572 14.2012   8
   0  -3  18 170.434 14.3782   9
   1  -3  18 13.5472 6.26310   8
   1  -3  18 12.9212 6.71037   9
   2  -3  18 118.919 14.0772   8
   2  -3  18 131.878 13.9433   1
  -2  -3 -18 154.275 20.2516   4
   2   3  18 129.878 14.0869   9
   3   3  18 24.0693 7.97000   9
  -3   0  19 1.72670 4.59250   9
  -2   0  19 0.12219 4.03058   9
   1   0 -19 4.11861 4.42565   5
  -1   0  19 6.21348 4.32152   9
   0   0  19 5.63995 4.85598   9
   1   0  19 3.15391 4.51210   9
   1   0  19 2.62580 4.06043   8
   2   0  19 0.61082 3.79537   8
   2   0  19 4.99509 4.74212   9
   3   0  19 2.28613 4.31356   8
   3   0  19 -0.6301 5.13671   9
  -4  -1  19 137.922 15.6822   9
  -3  -1  19 11.8000 6.09666   9
  -2  -1  19 154.842 13.2255   9
  -1  -1  19 59.4016 9.45240   9
   1  -1 -19 49.8537 8.85017   5
  -1   1  19 55.2077 8.82519   9
   0  -1  19 575.103 25.2503   9
   0  -1 -19 593.001 25.5705   5
   0   1  19 556.843 23.6638   9
   1  -1  19 71.8836 9.70199   8
   1  -1  19 70.7930 11.1768   9
   1   1  19 60.7140 9.60554   9
   2  -1  19 149.291 12.2980   8
   2  -1  19 152.513 13.6042   9
   2   1  19 175.025 14.0914   9
   3  -1  19 8.30063 5.88497   8
   3   1  19 10.2594 6.78665   9
   4  -1  19 169.458 14.2253   8
  -2  -2  19 55.2766 10.3865   9
  -1  -2  19 37.7518 8.58110   9
   1  -2 -19 42.8668 8.45499   5
   0  -2 -19 185.229 14.6685   5
   0  -2  19 162.717 13.4147   8
   0  -2  19 202.303 14.9571   9
   0   2  19 207.412 15.9467   9
   1  -2  19 29.4629 7.58303   9
   1  -2  19 35.1681 7.61904   8
   1   2  19 40.3551 8.15678   9
   2  -2  19 50.8298 9.18352   8
   2   2  19 37.0626 8.76246   9
   3  -2  19 -1.1122 5.14993   8
   3   2  19 3.58064 6.06972   9
   3   3  19 12.3588 7.02294   9
  -3   0  20 65.6423 10.9292   9
  -2   0  20 186.113 14.0710   9
  -1   0  20 97.9959 12.2066   9
   0   0  20 660.161 27.2160   9
   1   0  20 99.4208 12.9694   9
   1   0  20 108.152 16.0389   8
   2   0  20 172.984 14.8144   9
  -3  -1  20 11.9324 6.60798   9
  -2  -1  20 -3.6459 4.43986   9
  -1  -1  20 40.2573 8.41023   9
   1  -1 -20 32.2511 7.62519   5
  -1   1  20 38.5357 7.73022   9
   0  -1  20 46.1300 9.09971   9
   0  -1 -20 60.8377 9.89757   5
   0   1  20 67.1904 9.99513   9
   1  -1  20 46.0567 8.52104   8
   1  -1  20 47.3100 9.92370   9
   1   1  20 39.5036 8.51579   9
   2  -1  20 2.35057 4.51390   8
   2   1  20 -0.0151 4.90295   9
   3  -1  20 9.86203 6.27103   8
   1  -2 -20 23.4465 9.65687   5
   1  -2  20 22.1417 6.76191   8
   1   2  20 25.8827 7.35600   9
   2  -2  20 174.692 18.9024   8
   2   2  20 153.856 14.1186   9
  -2   0  21 4.21936 5.07736   9
  -1   0  21 2.05803 4.26607   9
   0   0  21 5.69711 5.52443   9
   1   0  21 3.66268 5.48093   9
   0   1  21 804.880 30.6722   9
   1  -1  21 17.3849 6.66534   8
   1   1  21 27.7456 7.39928   9
   2  -1  21 32.1685 8.10576   8
   0   0   0    0.00    0.00   0
 _exptl_absorpt_process_details
)
 SADABS 2016/2: Krause, L., Herbst-Irmer, R., Sheldrick G.M. & Stalke D.,
 J. Appl. Cryst. 48 (2015) 3-10
)
 _exptl_absorpt_correction_type   multi-scan
 _exptl_absorpt_correction_T_max  0.7455
 _exptl_absorpt_correction_T_min  0.6091
 _exptl_special_details
)
 The following wavelength and cell were deduced by SADABS from the
 direction cosines etc. They are given here for emergency use only:
 CELL 0.71062    6.907    6.205   17.150   90.004   89.999   89.966
)
;
_shelx_hkl_checksum     68973
_shelx_res_file
;
TITL (I) in P2/c
    i.res
    created by SHELXL-2018/3 at 13:23:16 on 01-Feb-2024
REM SHELXT solution in P2/c: R1 0.297, Rweak 0.019, Alpha 0.045
REM <I/s> 1.205 for 104 systematic absences, Orientation as input
REM Formula found by SHELXT: C18 N3 O4 Cu2
CELL 0.71073 6.9143 6.2111 17.169 90 90.05 90
ZERR 2 0.0014 0.0012 0.0034 0 0.03 0
LATT 1
SYMM -X,+Y,0.5-Z
SFAC C H Cu N O
UNIT 28 32 2 4 12
EQIV $1 2-X,+Y,1.5-Z
EQIV $2 1-X,+Y,1.5-Z
EQIV $3 +X,1+Y,+Z
EQIV $4 +X,1-Y,-0.5+Z
EQIV $5 1-X,1-Y,1-Z
EQIV $6 2-X,1-Y,1-Z
EADP C1B C1A
DFIX 0.9584 0.003 O3 H3 O4 H4
DFIX 1.5151 0.006 H4 H4_$1 H3 H3_$2
L.S. 7
PLAN  10
SIZE 0.2 0.2 0.3
TEMP -173
CONF
HTAB O3 O2_$3
HTAB O4 O2_$3
HTAB N O2_$4
HTAB N O3_$5
HTAB N O4_$6
BOND
list 4
MORE -1
BOND $H
fmap 2
acta
TWIN -1 0 0 0 -1 0 0 0 1 2
REM <olex2.extras>
REM <HklSrc "%.\\I.hkl">
REM </olex2.extras>
WGHT    0.039800    0.495600
BASF   0.50003
FVAR       0.91547   0.38044
PART 1
CU1   3    0.500000    0.709283    0.750000   -20.50000    0.03071    0.02207 =
         0.00898    0.00000   -0.00299    0.00000
PART 2
CU2   3    1.000000    0.709460    0.750000    20.50000    0.02745    0.02196 =
         0.01189    0.00000   -0.00496    0.00000
PART 1
O1A   5    0.644316    0.683456    0.651234   -21.00000    0.03827    0.03067 =
         0.00974    0.00036    0.00075    0.00769
PART 2
O1B   5    0.855995    0.681314    0.651873    21.00000    0.03743    0.01551 =
         0.01986   -0.00022   -0.00236   -0.00467
PART 0
O2    5    0.751209    0.352256    0.681319    11.00000    0.06566    0.02772 =
         0.01552    0.00474    0.00104   -0.00004
O3    5    0.500000    1.056695    0.750000    10.50000    0.04598    0.02440 =
         0.07003    0.00000    0.01670    0.00000
H3    2    0.585789    1.150671    0.722509    11.00000   -1.50000
O4    5    1.000000    1.053551    0.750000    10.50000    0.04167    0.03585 =
         0.05743    0.00000   -0.01724    0.00000
H4    2    0.932758    1.148108    0.715219    11.00000   -1.50000
N     4    0.752824    0.321824    0.306623    11.00000    0.03979    0.02527 =
         0.01274   -0.00097   -0.00068    0.00147
PART 1
AFIX  23
H2A   2    0.820104    0.197454    0.299519   -21.00000   -1.20000
H1A   2    0.820685    0.428119    0.282487   -21.00000   -1.20000
AFIX  23
PART 2
H1B   2    0.684525    0.428327    0.282761    21.00000   -1.20000
H2B   2    0.685060    0.197642    0.299792    21.00000   -1.20000
AFIX   0
PART 1
C1A   1    0.709187    0.500335    0.632984   -21.00000    0.02713    0.02141 =
         0.01877   -0.00257    0.00210    0.00235
PART 2
C1B   1    0.794948    0.492260    0.631982    21.00000    0.02713    0.02141 =
         0.01877   -0.00257    0.00210    0.00235
PART 0
C2    1    0.748629    0.454064    0.547367    11.00000    0.05081    0.02214 =
         0.01214   -0.00007    0.00403    0.00179
C3    1    0.740309    0.620062    0.493339    11.00000    0.09251    0.01776 =
         0.01707   -0.00246   -0.00160   -0.00602
AFIX  43
H3A   2    0.731206    0.764858    0.510783    11.00000   -1.20000
AFIX   0
C4    1    0.745148    0.576644    0.414287    11.00000    0.06579    0.02180 =
         0.01554    0.00315    0.00343   -0.00049
AFIX  43
H4A   2    0.742225    0.691677    0.377838    11.00000   -1.20000
AFIX   0
C5    1    0.754150    0.368000    0.388472    11.00000    0.04117    0.02681 =
         0.01228   -0.00260    0.00032    0.00188
C6    1    0.762311    0.201123    0.442004    11.00000    0.10721    0.02217 =
         0.01892   -0.00370   -0.00009    0.00815
AFIX  43
H6    2    0.768947    0.056284    0.424427    11.00000   -1.20000
AFIX   0
C7    1    0.760805    0.245189    0.520889    11.00000    0.08966    0.01958 =
         0.01674    0.00461   -0.00056    0.00383
AFIX  43
H7    2    0.768247    0.130184    0.557248    11.00000   -1.20000
AFIX   0
HKLF 4
REM  (I) in P2/c
REM wR2 = 0.0867, GooF = S = 1.087, Restrained GooF = 1.086 for all data
REM R1 = 0.0329 for 1311 Fo > 4sig(Fo) and 0.0391 for all 1477 data
REM 131 parameters refined using 4 restraints
END
WGHT      0.0398      0.4956
REM Highest difference peak  0.374,  deepest hole -0.288,  1-sigma level  0.057
Q1    1   1.0000  0.8814  0.7500  10.50000  0.05    0.37
Q2    1   0.8064  0.3656  0.5418  11.00000  0.05    0.26
Q3    1   0.7435  0.2828  0.4113  11.00000  0.05    0.26
Q4    1   0.6936  0.3676  0.5364  11.00000  0.05    0.25
Q5    1   0.7683  0.4721  0.5817  11.00000  0.05    0.24
Q6    1   0.7484  0.3513  0.3487  11.00000  0.05    0.20
Q7    1   0.8170  0.5928  0.4637  11.00000  0.05    0.20
Q8    1   0.7869  0.4743  0.4091  11.00000  0.05    0.19
Q9    1   0.7565  0.5325  0.5174  11.00000  0.05    0.19
Q10   1   0.6945  0.6188  0.4499  11.00000  0.05    0.19
;
_shelx_res_checksum     85143
