# Supplementary material for: Crystal structure and characterization of a new one-dimensional copper(II) coordination polymer containing a 4-amino­benzoic acid ligand
Source: Acta Crystallogr E Crystallogr Commun. 2024 Feb 20;80(Pt 3):330–4. doi: 10.1107/S2056989024001336 (PMC10915671; doi:10.1107/S2056989024001336)
Supplement: Supplementary file 2 [file e-80-00330-Isup2.hkl]

data_I                                                                          
_shelx_title ' (I) in P2/c'                                                     
_shelx_refln_list_code          4                                               
_shelx_F_calc_maximum      105.57                                               
_exptl_crystal_F_000       382.00                                               
_reflns_d_resolution_high  0.7792                                               
                                                                                
loop_                                                                           
 _space_group_symop_operation_xyz                                               
 'x, y, z'                                                                      
 '-x, y, -z+1/2'                                                                
 '-x, -y, -z'                                                                   
 'x, -y, z-1/2'                                                                 
                                                                                
_cell_length_a     6.9143                                                       
_cell_length_b     6.2111                                                       
_cell_length_c    17.1690                                                       
_cell_angle_alpha  90.000                                                       
_cell_angle_beta   90.050                                                       
_cell_angle_gamma  90.000                                                       
                                                                                
_shelx_F_squared_multiplier     1.000                                           
                                                                                
loop_                                                                           
 _refln_index_h                                                                 
 _refln_index_k                                                                 
 _refln_index_l                                                                 
 _refln_F_squared_calc                                                          
 _refln_F_squared_meas                                                          
 _refln_F_squared_sigma                                                         
 _refln_observed_status                                                         
   1   0   0        235.69        153.11        12.78 o                         
   2   0   0       9007.53      10235.28       156.15 o                         
   3   0   0         56.82         48.42         2.29 o                         
   4   0   0      10152.08      10231.15       111.98 o                         
   5   0   0         19.21         14.21         1.86 o                         
   6   0   0         35.35         62.78         4.10 o                         
   7   0   0         16.64         19.69         4.29 o                         
   8   0   0        562.42        471.67        14.85 o                         
   0   1   0      10804.93      10025.69        53.32 o                         
   1   1   0         55.16         59.97         2.81 o                         
   2   1   0       7783.84       8128.39        67.37 o                         
   3   1   0          4.67          7.84         0.99 o                         
   4   1   0        653.19        726.19         9.77 o                         
   5   1   0         15.06         14.93         1.86 o                         
   6   1   0        129.32        119.62         6.76 o                         
   7   1   0          0.01          4.83         2.39 o                         
   8   1   0         30.50         16.30         4.80 o                         
   0   2   0       2953.77       2997.02        16.50 o                         
   1   2   0         85.25         86.18         1.37 o                         
   2   2   0        104.32         78.59         3.52 o                         
   3   2   0         93.75         89.97         2.76 o                         
   4   2   0        280.34        234.22         5.36 o                         
   5   2   0          1.97          4.36         1.93 o                         
   6   2   0        147.50        165.94         5.99 o                         
   7   2   0         27.79         32.67         3.80 o                         
   8   2   0        109.59         95.49        12.47 o                         
   0   3   0       4407.57       4525.65        27.43 o                         
   1   3   0         71.69         70.56         1.75 o                         
   2   3   0        192.06        185.45         3.11 o                         
   3   3   0         11.79          9.76         0.92 o                         
   4   3   0        654.15        611.52         9.36 o                         
   5   3   0          4.00          5.45         1.66 o                         
   6   3   0         90.10         88.53         5.31 o                         
   7   3   0         12.28          7.69         3.31 o                         
   0   4   0         57.05         54.35         2.72 o                         
   1   4   0          8.57         15.22         0.91 o                         
   2   4   0        612.99        590.76         5.31 o                         
   3   4   0         13.75         12.86         1.17 o                         
   4   4   0         50.37         48.03         2.89 o                         
   5   4   0          3.65          2.97         2.06 o                         
   6   4   0        179.35        187.35         6.00 o                         
   7   4   0          0.45          0.90         4.89 o                         
   0   5   0        628.83        640.72         9.02 o                         
   1   5   0         52.26         51.53         2.07 o                         
   2   5   0        775.34        826.60         9.37 o                         
   3   5   0         10.02         10.26         1.87 o                         
   4   5   0         99.06        104.67         6.72 o                         
   5   5   0         17.41         12.42         2.57 o                         
   6   5   0        257.29        254.42        21.30 o                         
   0   6   0         44.79         49.35         3.48 o                         
   1   6   0          0.01          4.91         1.66 o                         
   2   6   0         66.09         73.78         3.79 o                         
   3   6   0          3.24          4.38         1.93 o                         
   4   6   0          8.08          5.39         3.05 o                         
   0   7   0          2.25          4.86         5.20 o                         
   1   7   0          8.46         11.63         2.43 o                         
   2   7   0        380.30        407.73        10.25 o                         
   3   7   0          3.53         10.83         6.07 o                         
  -8   1   1        157.47        156.02        19.16 o                         
  -7   1   1         37.08         37.16         3.50 o                         
  -6   1   1        372.81        396.52        10.27 o                         
  -5   1   1        222.62        219.26         5.02 o                         
  -4   1   1        518.51        477.93         7.83 o                         
  -3   1   1        801.52        924.62         9.53 o                         
  -2   1   1        823.62        871.19        21.28 o                         
  -1   1   1       1421.71       1535.38         9.60 o                         
   0   1   1       4729.72       4883.23        19.14 o                         
   1   1   1       1421.56       1497.67         9.33 o                         
   2   1   1        823.53        759.80         7.55 o                         
   3   1   1        801.22        892.74         9.22 o                         
   4   1   1        518.48        521.13         6.63 o                         
   5   1   1        222.58        223.00         4.09 o                         
   6   1   1        372.72        369.12         6.65 o                         
   7   1   1         37.07         30.29         3.06 o                         
   8   1   1        157.45        182.67         9.91 o                         
  -8   2   1         74.06         80.31        11.68 o                         
  -7   2   1         10.74         17.16         3.51 o                         
  -6   2   1        187.99        176.99         8.16 o                         
  -5   2   1         35.78         46.99         3.61 o                         
  -4   2   1        163.79        160.65         5.83 o                         
  -3   2   1         23.96         29.34         2.24 o                         
  -2   2   1       1502.21       1470.40        10.74 o                         
  -1   2   1        199.87        206.34         1.60 o                         
   0   2   1       2237.62       2175.44         9.06 o                         
   1   2   1        199.82        202.01         2.01 o                         
   2   2   1       1501.93       1447.67         9.58 o                         
   3   2   1         23.96         32.09         2.09 o                         
   4   2   1        163.78        174.54         4.62 o                         
   5   2   1         35.77         40.53         3.32 o                         
   6   2   1        187.96        165.55         7.00 o                         
   7   2   1         10.73         14.50         3.17 o                         
   8   2   1         74.05         74.84        11.05 o                         
  -7   3   1          3.85          4.33         3.46 o                         
  -6   3   1        201.58        206.67         6.42 o                         
  -5   3   1         30.28         36.77         3.79 o                         
  -4   3   1        882.45        877.49        10.63 o                         
  -3   3   1         90.40        116.33         2.26 o                         
  -2   3   1        734.55        715.79         6.65 o                         
  -1   3   1        224.91        249.47         2.34 o                         
   0   3   1       3760.35       4053.51        16.94 o                         
   1   3   1        224.92        246.41         2.06 o                         
   2   3   1        734.46        707.17         5.63 o                         
   3   3   1         90.38        118.32         2.65 o                         
   4   3   1        882.31        848.37        10.42 o                         
   5   3   1         30.28         31.23         2.46 o                         
   6   3   1        201.54        194.93         6.85 o                         
   7   3   1          3.85          4.89         3.07 o                         
  -7   4   1          7.16          0.73         4.82 o                         
  -6   4   1         53.55         60.70         4.21 o                         
  -5   4   1         23.04         25.64         3.09 o                         
  -4   4   1        149.52        149.35         4.07 o                         
  -3   4   1         16.79         17.90         1.32 o                         
  -2   4   1         60.61         50.08         1.59 o                         
  -1   4   1         89.05         96.86         1.85 o                         
   0   4   1       1046.97       1026.91         7.22 o                         
   1   4   1         89.03         97.88         2.45 o                         
   2   4   1         60.61         55.36         1.86 o                         
   3   4   1         16.79         16.14         1.26 o                         
   4   4   1        149.51        152.78         3.94 o                         
   5   4   1         23.04         25.36         2.85 o                         
   6   4   1         53.54         49.63         3.89 o                         
   7   4   1          7.16         11.12         5.61 o                         
  -6   5   1          5.35          3.54         3.48 o                         
  -5   5   1          3.12          9.35         2.50 o                         
  -4   5   1          0.84          0.50         1.94 o                         
  -3   5   1          1.34          3.17         1.50 o                         
  -2   5   1         15.18         14.59         1.64 o                         
  -1   5   1         26.16         32.87         1.77 o                         
   0   5   1         52.65         58.57         2.34 o                         
   1   5   1         26.16         35.18         1.89 o                         
   2   5   1         15.18         14.93         1.54 o                         
   3   5   1          1.34          2.26         1.62 o                         
   4   5   1          0.84          2.10         1.78 o                         
   5   5   1          3.12          8.81         2.46 o                         
   6   5   1          5.35          3.49         4.71 o                         
  -4   6   1        224.12        236.68         8.48 o                         
  -3   6   1          8.94          6.78         2.29 o                         
  -2   6   1        484.21        490.19         8.33 o                         
  -1   6   1         32.24         26.37         2.21 o                         
   0   6   1        660.23        627.59         7.39 o                         
   1   6   1         32.24         26.92         2.30 o                         
   2   6   1        484.19        501.80         8.49 o                         
   3   6   1          8.94          8.13         2.13 o                         
   4   6   1        224.10        232.97         8.33 o                         
   5   6   1         12.97         19.00         8.13 o                         
  -3   7   1         32.30         28.89         7.69 o                         
  -2   7   1          5.17         -0.06         2.25 o                         
  -1   7   1         17.48         28.14         3.62 o                         
   0   7   1         41.06         51.74         5.00 o                         
   1   7   1         17.48         25.50         3.15 o                         
   2   7   1          5.17          1.70         2.64 o                         
   3   7   1         32.30         31.48         8.07 o                         
  -8   0   2        172.83        224.09        10.91 o                         
  -7   0   2         32.64         30.75         5.31 o                         
  -6   0   2        946.99        862.67        24.80 o                         
  -5   0   2        227.52        215.51         7.89 o                         
  -4   0   2        906.76        907.05        12.58 o                         
  -3   0   2        331.41        307.86         5.24 o                         
  -2   0   2      11145.06      11686.91       145.71 o                         
  -1   0   2        224.77        192.57         2.43 o                         
   0   0   2       2525.77       2548.82        28.15 o                         
   1   0   2        224.74        194.45         3.35 o                         
   2   0   2      11138.94      11748.76       146.43 o                         
   3   0   2        331.12        306.41         5.97 o                         
   4   0   2        906.56        892.62        13.90 o                         
   5   0   2        227.43        215.27         7.47 o                         
   6   0   2        946.61        824.42        15.45 o                         
   7   0   2         32.63         20.04         3.61 o                         
  -8   1   2          0.61          6.35         4.66 o                         
  -7   1   2         12.13          9.13         3.01 o                         
  -6   1   2          7.00          6.88         2.45 o                         
  -5   1   2         18.29         21.75         1.73 o                         
  -4   1   2         52.43         70.73         3.13 o                         
  -3   1   2         25.90         22.13         1.13 o                         
  -2   1   2         31.76         33.99         1.95 o                         
  -1   1   2        267.23        264.56         2.13 o                         
   0   1   2        481.56        504.26         2.98 o                         
   1   1   2        267.15        272.07         2.81 o                         
   2   1   2         31.74         30.04         1.11 o                         
   3   1   2         25.88         21.02         1.15 o                         
   4   1   2         52.39         64.76         1.86 o                         
   5   1   2         18.28         21.28         1.74 o                         
   6   1   2          7.00          5.68         1.68 o                         
   7   1   2         12.13         13.53         3.11 o                         
   8   1   2          0.61         -1.13         4.44 o                         
  -8   2   2         94.49        108.16        13.39 o                         
  -7   2   2          6.56          1.99         2.70 o                         
  -6   2   2         99.65        101.19         6.31 o                         
  -5   2   2         98.66        106.00         5.65 o                         
  -4   2   2        398.74        371.66         5.97 o                         
  -3   2   2        243.97        256.21         4.18 o                         
  -2   2   2        363.14        304.82         3.25 o                         
  -1   2   2        228.61        219.34         1.98 o                         
   0   2   2       1027.59        985.66         4.67 o                         
   1   2   2        228.58        213.79         2.24 o                         
   2   2   2        363.10        298.45         3.26 o                         
   3   2   2        243.83        254.37         5.79 o                         
   4   2   2        398.65        394.42         5.21 o                         
   5   2   2         98.63        111.75         3.39 o                         
   6   2   2         99.63        101.71         5.35 o                         
   7   2   2          6.56          6.98         2.59 o                         
   8   2   2         94.46         88.94        12.11 o                         
  -7   3   2         10.69          7.30         3.66 o                         
  -6   3   2         73.96         80.01         4.76 o                         
  -5   3   2        124.42        130.01         4.96 o                         
  -4   3   2       1004.60        973.51        12.20 o                         
  -3   3   2        214.55        224.43         3.03 o                         
  -2   3   2        101.49         82.56         1.68 o                         
  -1   3   2         43.46         55.28         1.86 o                         
   0   3   2       4002.88       4210.13        20.02 o                         
   1   3   2         43.46         56.39         1.43 o                         
   2   3   2        101.50         81.97         2.27 o                         
   3   3   2        214.45        218.09         3.57 o                         
   4   3   2       1004.23        942.64         9.91 o                         
   5   3   2        124.37        120.19         4.07 o                         
   6   3   2         73.94         75.17         4.36 o                         
   7   3   2         10.68         13.95         3.56 o                         
  -7   4   2          1.16         -2.99         3.74 o                         
  -6   4   2        106.47        107.75         5.36 o                         
  -5   4   2         40.61         55.23         3.72 o                         
  -4   4   2         72.53         74.19         3.40 o                         
  -3   4   2         98.16        111.16         2.81 o                         
  -2   4   2        576.99        591.44         5.96 o                         
  -1   4   2        150.97        152.71         2.90 o                         
   0   4   2         66.48         62.94         3.06 o                         
   1   4   2        150.95        158.86         2.20 o                         
   2   4   2        576.88        577.26         5.44 o                         
   3   4   2         98.14        113.33         2.91 o                         
   4   4   2         72.51         75.39         3.27 o                         
   5   4   2         40.60         48.89         3.19 o                         
   6   4   2        106.44        108.75         5.36 o                         
   7   4   2          1.16          1.47         4.76 o                         
  -6   5   2         69.09         81.52         7.24 o                         
  -5   5   2         12.02         15.09         2.71 o                         
  -4   5   2        595.00        594.82        10.05 o                         
  -3   5   2         58.07         64.51         3.17 o                         
  -2   5   2         90.34        109.73         3.18 o                         
  -1   5   2        356.96        363.11         5.05 o                         
   0   5   2       1855.49       1876.43        14.94 o                         
   1   5   2        356.91        364.07         4.67 o                         
   2   5   2         90.32        104.73         3.24 o                         
   3   5   2         58.07         62.66         3.40 o                         
   4   5   2        594.89        606.45         9.52 o                         
   5   5   2         12.02         14.62         3.11 o                         
   6   5   2         69.07         81.76         8.98 o                         
  -5   6   2          4.68          4.76         5.98 o                         
  -4   6   2         21.67         22.27         3.69 o                         
  -3   6   2          1.35          2.08         2.07 o                         
  -2   6   2        228.75        223.26         5.54 o                         
  -1   6   2         77.18         82.07         3.72 o                         
   0   6   2        145.32        140.30         4.59 o                         
   1   6   2         77.18         79.41         3.55 o                         
   2   6   2        228.73        219.72         6.09 o                         
   3   6   2          1.35          1.31         1.85 o                         
   4   6   2         21.67         14.00         3.45 o                         
   5   6   2          4.68          6.62         6.77 o                         
  -3   7   2         10.49         21.41         6.88 o                         
  -2   7   2        116.16        132.05         7.01 o                         
  -1   7   2         16.22         12.28         3.86 o                         
   0   7   2        127.40        151.78         8.07 o                         
   1   7   2         16.22         13.22         2.65 o                         
   2   7   2        116.15        121.12         6.65 o                         
   3   7   2         10.49          4.00         5.37 o                         
  -8   1   3         92.18         97.39         8.46 o                         
  -7   1   3         26.10         28.51         4.58 o                         
  -6   1   3        257.15        263.74         7.49 o                         
  -5   1   3        303.21        315.81         7.55 o                         
  -4   1   3        971.62        935.75         9.83 o                         
  -3   1   3        632.87        667.02         7.94 o                         
  -2   1   3       1201.41       1187.96        10.60 o                         
  -1   1   3        323.13        292.43         2.51 o                         
   0   1   3       1189.42       1091.90         6.56 o                         
   1   1   3        323.05        286.47         2.71 o                         
   2   1   3       1201.20       1187.40         8.88 o                         
   3   1   3        632.32        654.83         6.49 o                         
   4   1   3        971.08        919.76         9.53 o                         
   5   1   3        302.99        310.72         4.87 o                         
   6   1   3        257.02        271.85         5.86 o                         
   7   1   3         26.09         22.33         3.82 o                         
   8   1   3         92.13         95.33         7.98 o                         
  -8   2   3         42.35         27.28         8.18 o                         
  -7   2   3         29.05         18.96         3.42 o                         
  -6   2   3         85.68         97.37         5.43 o                         
  -5   2   3        371.22        376.86         8.48 o                         
  -4   2   3        751.80        740.03         8.03 o                         
  -3   2   3       1217.45       1285.90        16.11 o                         
  -2   2   3        457.14        414.65         4.07 o                         
  -1   2   3       1444.49       1538.77         8.71 o                         
   0   2   3       2718.63       2740.34        12.93 o                         
   1   2   3       1443.98       1532.43         8.64 o                         
   2   2   3        456.99        413.87         4.52 o                         
   3   2   3       1216.45       1244.74        18.28 o                         
   4   2   3        751.36        742.50         7.59 o                         
   5   2   3        370.99        386.98         6.98 o                         
   6   2   3         85.63         92.89         4.77 o                         
   7   2   3         29.04         24.46         3.65 o                         
   8   2   3         42.33         26.64         7.97 o                         
  -7   3   3          6.32          5.66         3.48 o                         
  -6   3   3        265.38        257.80         8.69 o                         
  -5   3   3         11.82         19.10         2.64 o                         
  -4   3   3        479.54        425.57         9.42 o                         
  -3   3   3        145.40        172.41         3.21 o                         
  -2   3   3       2031.90       2180.77        14.86 o                         
  -1   3   3        555.07        610.64         4.62 o                         
   0   3   3        910.98        858.27         5.08 o                         
   1   3   3        554.89        611.60         4.83 o                         
   2   3   3       2031.17       2150.41        16.90 o                         
   3   3   3        145.35        174.34         3.28 o                         
   4   3   3        479.28        440.46         6.66 o                         
   5   3   3         11.82         17.01         2.85 o                         
   6   3   3        265.27        253.84         6.58 o                         
   7   3   3          6.32          7.51         3.53 o                         
  -7   4   3         30.67         14.72         9.41 o                         
  -6   4   3         93.64        104.40         6.53 o                         
  -5   4   3        179.60        175.32         5.41 o                         
  -4   4   3        112.98        125.14         4.40 o                         
  -3   4   3        368.79        374.35         5.76 o                         
  -2   4   3        449.45        468.20         5.95 o                         
  -1   4   3        133.56        140.77         2.27 o                         
   0   4   3         53.65         39.39         1.30 o                         
   1   4   3        133.56        140.18         2.15 o                         
   2   4   3        449.35        447.44         5.99 o                         
   3   4   3        368.63        372.43         5.49 o                         
   4   4   3        112.95        117.79         3.82 o                         
   5   4   3        179.54        173.82         4.97 o                         
   6   4   3         93.61         92.31         5.28 o                         
   7   4   3         30.66         30.43         8.61 o                         
  -6   5   3         13.49         14.74         4.84 o                         
  -5   5   3        164.52        178.07         6.08 o                         
  -4   5   3         58.86         73.86         4.17 o                         
  -3   5   3        370.66        383.67         6.42 o                         
  -2   5   3        140.44        139.71         4.28 o                         
  -1   5   3        464.25        435.04         5.60 o                         
   0   5   3        222.78        208.62         3.53 o                         
   1   5   3        464.20        449.12         5.54 o                         
   2   5   3        140.41        145.75         4.64 o                         
   3   5   3        370.58        363.49         6.91 o                         
   4   5   3         58.86         64.73         3.76 o                         
   5   5   3        164.47        170.35         7.93 o                         
   6   5   3         13.49         10.77         5.23 o                         
  -4   6   3        639.01        644.82        14.07 o                         
  -3   6   3         61.25         57.93         3.94 o                         
  -2   6   3         98.24        114.82         4.58 o                         
  -1   6   3        133.55        126.07         4.13 o                         
   0   6   3       1311.83       1253.14        12.95 o                         
   1   6   3        133.53        127.78         4.26 o                         
   2   6   3         98.21        127.93         5.17 o                         
   3   6   3         61.25         60.87         3.86 o                         
   4   6   3        638.87        624.96        14.30 o                         
   5   6   3          5.75          9.53         6.49 o                         
  -3   7   3          5.11         -2.08         3.66 o                         
  -2   7   3          1.55         -0.07         2.80 o                         
  -1   7   3          6.79          8.29         4.27 o                         
   0   7   3          0.60          1.62         2.76 o                         
   1   7   3          6.79          6.60         2.42 o                         
   2   7   3          1.55          2.34         2.51 o                         
   3   7   3          5.11          8.35         4.35 o                         
  -8   0   4        158.58        123.27         9.35 o                         
  -6   0   4        498.20        514.31        17.93 o                         
  -5   0   4         31.18         27.57         2.66 o                         
  -4   0   4       2426.50       2474.28        29.48 o                         
  -3   0   4        190.40        183.87         6.77 o                         
  -2   0   4       5532.96       5638.62        55.52 o                         
  -1   0   4       1020.91       1109.25        13.52 o                         
   0   0   4       3696.92       3666.64        36.51 o                         
   1   0   4       1020.31       1107.11        10.75 o                         
   2   0   4       5529.20       5636.57        50.64 o                         
   3   0   4        190.28        183.66         3.23 o                         
   4   0   4       2424.50       2514.04        34.70 o                         
   5   0   4         31.16         38.01         3.25 o                         
   6   0   4        497.83        535.05        11.60 o                         
   7   0   4          7.70          5.60         2.74 o                         
  -8   1   4          0.39         -5.91         5.91 o                         
  -7   1   4          2.06         -1.80         2.95 o                         
  -6   1   4          0.91         -1.84         3.03 o                         
  -5   1   4          2.09          7.11         1.47 o                         
  -4   1   4         20.75         20.79         1.49 o                         
  -3   1   4         21.21         24.63         1.46 o                         
  -2   1   4         59.85         39.09         1.36 o                         
  -1   1   4        102.85        117.89         1.63 o                         
   0   1   4       1574.98       1562.51         9.89 o                         
   1   1   4        102.82        115.77         2.69 o                         
   2   1   4         59.81         40.85         0.94 o                         
   3   1   4         21.19         22.57         1.24 o                         
   4   1   4         20.71         21.50         1.44 o                         
   5   1   4          2.09          7.51         1.49 o                         
   6   1   4          0.91          0.89         1.64 o                         
   7   1   4          2.06          1.63         2.36 o                         
   8   1   4          0.39         -0.43         3.69 o                         
  -7   2   4          3.24          6.68         2.96 o                         
  -6   2   4         84.02         96.42         5.42 o                         
  -5   2   4         33.03         27.53         3.11 o                         
  -4   2   4        855.17        842.92        10.43 o                         
  -3   2   4         88.87         82.53         3.14 o                         
  -2   2   4         66.40         50.57         1.84 o                         
  -1   2   4        100.44        101.22         1.48 o                         
   0   2   4       1517.55       1390.69         7.82 o                         
   1   2   4        100.40         98.73         2.28 o                         
   2   2   4         66.47         52.42         1.76 o                         
   3   2   4         88.79         85.95         2.98 o                         
   4   2   4        854.62        816.43         7.92 o                         
   5   2   4         33.01         28.61         1.78 o                         
   6   2   4         83.98        111.14         9.56 o                         
   7   2   4          3.24          0.40         2.67 o                         
   8   2   4         28.27         24.31         8.07 o                         
  -7   3   4          0.57         -1.84         3.21 o                         
  -6   3   4        179.73        184.75         6.17 o                         
  -5   3   4         35.31         33.78         3.14 o                         
  -4   3   4        675.70        660.37         8.09 o                         
  -3   3   4         19.15         21.02         1.26 o                         
  -2   3   4        932.05        920.27         7.27 o                         
  -1   3   4        143.77        150.96         2.08 o                         
   0   3   4        527.96        461.12         3.89 o                         
   1   3   4        143.71        151.81         2.10 o                         
   2   3   4        931.63        915.08         8.96 o                         
   3   3   4         19.14         20.50         1.26 o                         
   4   3   4        675.28        653.82         7.79 o                         
   5   3   4         35.29         37.61         2.85 o                         
   6   3   4        179.62        191.20         5.83 o                         
   7   3   4          0.57         -0.02         4.27 o                         
  -7   4   4         17.77         16.22         5.80 o                         
  -6   4   4         18.94         19.44         3.37 o                         
  -5   4   4         35.31         42.16         3.40 o                         
  -4   4   4        209.95        193.13         4.76 o                         
  -3   4   4        119.78        120.60         3.14 o                         
  -2   4   4        183.02        167.06         3.12 o                         
  -1   4   4        240.78        237.32         3.17 o                         
   0   4   4        431.47        422.82         4.54 o                         
   1   4   4        240.73        235.54         2.89 o                         
   2   4   4        182.98        169.80         2.97 o                         
   3   4   4        119.72        124.48         3.19 o                         
   4   4   4        209.84        200.49         4.63 o                         
   5   4   4         35.29         44.24         3.00 o                         
   6   4   4         18.93         22.53         3.98 o                         
   7   4   4         17.77         12.20         7.23 o                         
  -6   5   4         77.84         76.21        13.75 o                         
  -5   5   4         83.92         81.12         5.22 o                         
  -4   5   4        342.93        338.20         7.82 o                         
  -3   5   4        190.58        190.90         4.98 o                         
  -2   5   4        815.13        825.97        10.71 o                         
  -1   5   4        148.64        154.99         3.78 o                         
   0   5   4        150.46        154.64         4.68 o                         
   1   5   4        148.64        159.61         3.14 o                         
   2   5   4        814.91        852.97         9.77 o                         
   3   5   4        190.51        195.71         5.20 o                         
   4   5   4        342.79        354.64         7.17 o                         
   5   5   4         83.89         89.77         6.32 o                         
   6   5   4         77.80         66.65         9.64 o                         
  -4   6   4         10.18          7.69         3.72 o                         
  -3   6   4          0.99          4.64         2.17 o                         
  -2   6   4         20.75         24.39         2.57 o                         
  -1   6   4         14.90         11.54         2.19 o                         
   0   6   4        230.45        224.83         5.40 o                         
   1   6   4         14.90         13.44         1.95 o                         
   2   6   4         20.75         17.73         2.89 o                         
   3   6   4          0.99          4.09         2.01 o                         
   4   6   4         10.17          7.74         3.04 o                         
   5   6   4          3.76          2.38         6.87 o                         
  -3   7   4         33.24         36.27         8.47 o                         
  -2   7   4         78.99         81.66         7.39 o                         
  -1   7   4         47.32         31.91         8.38 o                         
   0   7   4        159.72        157.94         7.38 o                         
   1   7   4         47.32         43.62         4.25 o                         
   2   7   4         78.98         77.99         7.98 o                         
   3   7   4         33.23         39.50        13.20 o                         
  -8   1   5         49.60         50.96        10.56 o                         
  -7   1   5         14.75         11.05         7.93 o                         
  -6   1   5        225.95        235.17         6.93 o                         
  -5   1   5         82.02         80.16         3.28 o                         
  -4   1   5       1136.19       1097.43        13.44 o                         
  -3   1   5        374.76        385.45         5.56 o                         
  -2   1   5       1590.03       1519.37        14.31 o                         
  -1   1   5        798.70        801.82         6.83 o                         
   0   1   5        249.85        211.44         2.49 o                         
   1   1   5        798.24        797.80         6.86 o                         
   2   1   5       1589.21       1529.25        12.48 o                         
   3   1   5        374.34        375.83         4.57 o                         
   4   1   5       1135.13       1093.55        11.18 o                         
   5   1   5         81.93         85.61         3.08 o                         
   6   1   5        225.79        242.04         4.83 o                         
   7   1   5         14.74         15.90         2.84 o                         
   8   1   5         49.55         58.69         6.67 o                         
  -7   2   5          3.73         -0.45         3.07 o                         
  -6   2   5        153.72        149.63         6.41 o                         
  -5   2   5         39.09         43.09         5.10 o                         
  -4   2   5        372.63        341.37         5.30 o                         
  -3   2   5        163.01        149.14         3.02 o                         
  -2   2   5       1815.72       1863.30        15.41 o                         
  -1   2   5        240.27        276.06         2.49 o                         
   0   2   5         30.23         21.12         1.24 o                         
   1   2   5        240.16        266.46         2.84 o                         
   2   2   5       1814.37       1857.20        16.70 o                         
   3   2   5        162.75        152.62         3.86 o                         
   4   2   5        372.23        340.53         4.68 o                         
   5   2   5         39.05         38.86         3.18 o                         
   6   2   5        153.62        157.59         5.72 o                         
   7   2   5          3.73          1.96         2.79 o                         
   8   2   5          9.91          7.17         6.36 o                         
  -7   3   5          1.94         -0.65         4.09 o                         
  -6   3   5        103.88        100.06         5.27 o                         
  -5   3   5         21.10         20.50         2.66 o                         
  -4   3   5        971.85        938.33        10.37 o                         
  -3   3   5         47.65         52.74         2.29 o                         
  -2   3   5        693.67        639.73         6.24 o                         
  -1   3   5         82.87         96.79         1.76 o                         
   0   3   5       2030.93       2248.39        14.20 o                         
   1   3   5         82.85         94.57         1.60 o                         
   2   3   5        693.33        639.66         6.71 o                         
   3   3   5         47.61         46.72         1.84 o                         
   4   3   5        971.11        930.80         9.96 o                         
   5   3   5         21.09         24.37         2.45 o                         
   6   3   5        103.79        124.60         6.09 o                         
   7   3   5          1.94         -3.67         3.67 o                         
  -7   4   5          4.99          1.39         6.29 o                         
  -6   4   5         14.47         13.03         4.98 o                         
  -5   4   5         25.41         23.93         3.03 o                         
  -4   4   5        458.80        429.63         6.86 o                         
  -3   4   5         55.83         64.11         2.91 o                         
  -2   4   5        174.83        167.06         3.31 o                         
  -1   4   5         51.84         55.94         1.98 o                         
   0   4   5        105.13        107.00         2.15 o                         
   1   4   5         51.84         54.95         1.78 o                         
   2   4   5        174.79        173.65         3.73 o                         
   3   4   5         55.79         54.39         2.52 o                         
   4   4   5        458.53        422.25         7.93 o                         
   5   4   5         25.39         24.88         2.43 o                         
   6   4   5         14.46         14.08         5.66 o                         
  -5   5   5          1.24          0.96         3.19 o                         
  -4   5   5         64.65         61.89         3.95 o                         
  -3   5   5         15.43         21.87         2.56 o                         
  -2   5   5         79.46         75.56         3.65 o                         
  -1   5   5         20.58         18.22         1.80 o                         
   0   5   5         33.49         27.49         1.72 o                         
   1   5   5         20.58         21.04         1.84 o                         
   2   5   5         79.45         76.47         3.20 o                         
   3   5   5         15.43         13.70         2.03 o                         
   4   5   5         64.63         59.82         3.74 o                         
   5   5   5          1.24          7.81         2.92 o                         
   6   5   5         23.56         28.02        11.20 o                         
  -4   6   5        177.47        194.99        13.65 o                         
  -3   6   5         52.26         39.45         3.65 o                         
  -2   6   5        799.26        770.87        13.59 o                         
  -1   6   5         91.93         81.54         4.96 o                         
   0   6   5        128.34        136.16         4.21 o                         
   1   6   5         91.93         79.09         3.69 o                         
   2   6   5        799.07        787.05        12.33 o                         
   3   6   5         52.24         41.19         3.61 o                         
   4   6   5        177.39        175.30         7.60 o                         
   5   6   5         29.30         13.94         7.78 o                         
  -3   7   5         20.74         20.14         7.27 o                         
  -2   7   5          0.86          2.15         6.03 o                         
  -1   7   5         22.59         19.85         7.60 o                         
   0   7   5          0.24         -1.21         3.11 o                         
   1   7   5         22.59         18.29         3.04 o                         
   2   7   5          0.86          3.26         3.21 o                         
   3   7   5         20.74          8.55         6.69 o                         
  -6   0   6        510.53        526.88        14.13 o                         
  -5   0   6        112.45        124.08         9.08 o                         
  -4   0   6       1576.48       1549.55        24.50 o                         
  -3   0   6        267.27        248.30         5.68 o                         
  -2   0   6       6613.56       6734.84        74.60 o                         
  -1   0   6         60.93         55.77         2.53 o                         
   0   0   6        759.51        769.65         9.37 o                         
   1   0   6         60.93         51.16         1.40 o                         
   2   0   6       6607.64       6684.79        60.07 o                         
   3   0   6        266.96        248.96         4.40 o                         
   4   0   6       1574.72       1592.54        18.27 o                         
   5   0   6        112.26        120.42         4.71 o                         
   6   0   6        509.97        512.51        11.09 o                         
   7   0   6         36.57         25.93         5.08 o                         
  -8   1   6          0.99          0.05         6.93 o                         
  -7   1   6         14.23         11.11         6.82 o                         
  -6   1   6          0.63          1.19         2.09 o                         
  -5   1   6         70.22         77.48         8.91 o                         
  -4   1   6          4.69          4.51         1.49 o                         
  -3   1   6         90.64        107.68         2.76 o                         
  -2   1   6         37.41         30.12         1.41 o                         
  -1   1   6         31.36         51.45         1.49 o                         
   0   1   6        762.82        825.65         6.97 o                         
   1   1   6         31.35         50.47         1.54 o                         
   2   1   6         37.39         31.23         1.18 o                         
   3   1   6         90.51        102.47         1.90 o                         
   4   1   6          4.68          4.36         1.09 o                         
   5   1   6         70.14         69.55         2.66 o                         
   6   1   6          0.63         -0.38         2.09 o                         
   7   1   6         14.23          7.15         2.97 o                         
   8   1   6          0.99          4.26         5.93 o                         
  -7   2   6         16.98         15.05         4.89 o                         
  -6   2   6        201.30        207.99         9.45 o                         
  -5   2   6         24.85         23.24         2.45 o                         
  -4   2   6        187.82        190.13         3.98 o                         
  -3   2   6         68.57         68.46         3.24 o                         
  -2   2   6       1579.29       1573.35        14.10 o                         
  -1   2   6         91.66         94.27         1.96 o                         
   0   2   6         27.72         71.93         1.46 o                         
   1   2   6         91.65         95.81         1.70 o                         
   2   2   6       1578.16       1613.92        14.76 o                         
   3   2   6         68.52         68.69         2.98 o                         
   4   2   6        187.73        191.32         6.27 o                         
   5   2   6         24.83         22.60         2.63 o                         
   6   2   6        201.12        196.11         6.25 o                         
   7   2   6         16.97         19.10         3.53 o                         
   8   2   6         17.64          6.93         6.56 o                         
  -7   3   6          2.95          9.36         4.80 o                         
  -6   3   6        224.19        223.29         7.65 o                         
  -5   3   6         18.31         16.63         2.42 o                         
  -4   3   6        244.42        227.14         4.59 o                         
  -3   3   6         97.92        104.33         2.88 o                         
  -2   3   6       2197.53       2219.28        24.13 o                         
  -1   3   6         29.94         35.29         1.34 o                         
   0   3   6          8.98         23.88         1.19 o                         
   1   3   6         29.93         33.38         1.18 o                         
   2   3   6       2196.14       2187.42        18.59 o                         
   3   3   6         97.83        102.89         2.94 o                         
   4   3   6        244.20        215.54         5.41 o                         
   5   3   6         18.29         18.79         2.58 o                         
   6   3   6        223.99        228.59         6.46 o                         
   7   3   6          2.95          6.70         4.81 o                         
  -7   4   6          1.05          0.25         6.86 o                         
  -6   4   6         44.17         45.45         6.55 o                         
  -5   4   6          9.21          8.05         2.66 o                         
  -4   4   6        153.24        154.49         4.42 o                         
  -3   4   6         27.32         31.14         2.20 o                         
  -2   4   6        145.24        125.13         2.80 o                         
  -1   4   6         64.86         80.51         2.22 o                         
   0   4   6        472.46        469.46         5.58 o                         
   1   4   6         64.85         76.58         2.00 o                         
   2   4   6        145.19        128.62         2.99 o                         
   3   4   6         27.30         33.87         2.14 o                         
   4   4   6        153.13        160.13         4.65 o                         
   5   4   6          9.20         10.72         2.08 o                         
   6   4   6         44.13         45.03         5.82 o                         
  -5   5   6         12.82         13.29         3.97 o                         
  -4   5   6        244.05        241.09         7.40 o                         
  -3   5   6         35.76         39.93         2.92 o                         
  -2   5   6        787.68        777.21        10.48 o                         
  -1   5   6         98.66         93.05         3.64 o                         
   0   5   6        129.14        148.89         3.42 o                         
   1   5   6         98.65         91.55         3.38 o                         
   2   5   6        787.42        785.30         9.54 o                         
   3   5   6         35.74         35.49         2.65 o                         
   4   5   6        243.88        234.09         6.17 o                         
   5   5   6         12.81         13.57         3.32 o                         
  -4   6   6         10.89         11.31         4.35 o                         
  -3   6   6         36.34         32.77         3.96 o                         
  -2   6   6         13.02         14.83         2.52 o                         
  -1   6   6        126.04        122.86         7.43 o                         
   0   6   6        167.47        157.24         5.46 o                         
   1   6   6        126.02        118.29         5.40 o                         
   2   6   6         13.02         14.53         2.53 o                         
   3   6   6         36.33         36.09         4.14 o                         
   4   6   6         10.89          6.53         3.42 o                         
  -3   7   6          3.32          5.93         5.89 o                         
  -1   7   6         18.35         17.56         7.45 o                         
   0   7   6        312.11        308.22        13.47 o                         
   1   7   6         18.34         14.73         4.05 o                         
   2   7   6         17.68         12.81         4.13 o                         
   3   7   6          3.31          1.37         6.25 o                         
  -7   1   7         11.56          6.61         5.51 o                         
  -6   1   7        132.34        143.52         6.45 o                         
  -5   1   7         24.46         25.12         2.56 o                         
  -4   1   7       1233.08       1224.88        15.14 o                         
  -3   1   7        123.62        124.98         3.00 o                         
  -2   1   7        465.34        399.50         4.72 o                         
  -1   1   7       1230.42       1347.56        12.12 o                         
   0   1   7       2184.84       2117.11        15.95 o                         
   1   1   7       1229.42       1362.17        11.58 o                         
   2   1   7        465.22        400.42         3.83 o                         
   3   1   7        123.45        120.68         2.85 o                         
   4   1   7       1231.71       1242.72        11.92 o                         
   5   1   7         24.43         25.59         1.82 o                         
   6   1   7        132.19        147.40         5.03 o                         
   7   1   7         11.55         12.14         2.73 o                         
  -7   2   7          2.55          1.53         4.11 o                         
  -6   2   7         25.91         28.03         4.32 o                         
  -5   2   7          6.53         10.98         2.08 o                         
  -4   2   7        867.76        859.11        11.06 o                         
  -3   2   7         24.73         30.50         1.62 o                         
  -2   2   7         75.47         68.49         1.87 o                         
  -1   2   7        227.02        243.03         3.43 o                         
   0   2   7       2247.72       2230.90        18.15 o                         
   1   2   7        226.92        238.69         2.97 o                         
   2   2   7         75.45         68.38         1.83 o                         
   3   2   7         24.70         30.33         2.17 o                         
   4   2   7        866.77        834.12        12.48 o                         
   5   2   7          6.52          8.61         2.13 o                         
   6   2   7         25.88         31.06         3.41 o                         
   7   2   7          2.55          4.42         2.81 o                         
   8   2   7         55.62         31.80         8.64 o                         
  -7   3   7          3.26          0.05         5.71 o                         
  -6   3   7        275.65        248.56         8.24 o                         
  -5   3   7         10.80         10.04         3.33 o                         
  -4   3   7        272.64        275.71         5.55 o                         
  -3   3   7         29.12         28.70         2.12 o                         
  -2   3   7       1599.09       1642.44        16.45 o                         
  -1   3   7         36.09         35.50         1.26 o                         
   0   3   7        475.67        425.93         5.24 o                         
   1   3   7         36.08         35.57         1.66 o                         
   2   3   7       1597.91       1635.19        13.72 o                         
   3   3   7         29.10         34.94         2.20 o                         
   4   3   7        272.39        273.77         7.96 o                         
   5   3   7         10.79         17.42         2.81 o                         
   6   3   7        275.38        264.40         7.37 o                         
   7   3   7          3.26          4.66         4.77 o                         
  -6   4   7         73.99         83.31        24.09 o                         
  -5   4   7         18.74         18.53         2.76 o                         
  -4   4   7        178.18        179.81         5.37 o                         
  -3   4   7         27.32         30.35         2.20 o                         
  -2   4   7        232.62        232.94         4.09 o                         
  -1   4   7         93.29         90.80         3.10 o                         
   0   4   7        200.91        189.52         3.32 o                         
   1   4   7         93.27         83.84         2.14 o                         
   2   4   7        232.54        227.47         4.00 o                         
   3   4   7         27.30         26.72         2.12 o                         
   4   4   7        178.05        169.57         4.80 o                         
   5   4   7         18.72         17.81         2.43 o                         
   6   4   7         73.93         76.37         8.32 o                         
  -5   5   7          3.65          3.18         3.03 o                         
  -4   5   7          1.83         -1.44         1.93 o                         
  -3   5   7         14.86         15.61         2.54 o                         
  -2   5   7          9.27          9.19         2.14 o                         
  -1   5   7        125.44        113.14         3.68 o                         
   0   5   7          0.43          1.05         1.17 o                         
   1   5   7        125.41        120.09         3.74 o                         
   2   5   7          9.27         13.90         1.96 o                         
   3   5   7         14.86         17.28         2.37 o                         
   4   5   7          1.82          0.12         1.81 o                         
   5   5   7          3.65          4.21         3.44 o                         
  -4   6   7        147.37        156.16        27.24 o                         
  -3   6   7         27.74         19.06         3.76 o                         
  -2   6   7        592.41        582.39        11.14 o                         
  -1   6   7         20.87         11.55         3.13 o                         
   0   6   7        216.18        208.96         6.24 o                         
   1   6   7         20.86         13.83         2.20 o                         
   2   6   7        592.22        598.48        10.68 o                         
   3   6   7         27.73         24.98         4.39 o                         
   4   6   7        147.28        146.45        17.16 o                         
  -1   7   7         53.67         52.14        10.88 o                         
   0   7   7         34.28         28.09         5.93 o                         
   1   7   7         53.67         58.41         7.35 o                         
   2   7   7         32.53         33.37         7.51 o                         
   3   7   7          6.68         11.06         7.56 o                         
  -6   0   8        828.47        837.82        23.26 o                         
  -5   0   8        118.72        120.49         9.83 o                         
  -4   0   8        524.41        473.55        18.26 o                         
  -3   0   8        546.75        570.16        10.47 o                         
  -2   0   8       4644.48       4696.30        53.09 o                         
  -1   0   8       3768.60       4213.36        55.37 o                         
   0   0   8       1746.43       1751.98        21.62 o                         
   1   0   8       3765.54       4196.29        42.67 o                         
   2   0   8       4639.69       4676.09        74.61 o                         
   3   0   8        545.68        585.53         8.07 o                         
   4   0   8        523.89        510.48         8.74 o                         
   5   0   8        118.61        121.29         5.54 o                         
   6   0   8        827.36        865.08        14.19 o                         
   7   0   8         24.82         23.04         5.37 o                         
  -7   1   8         21.42         11.79         7.55 o                         
  -6   1   8         18.55         28.32         3.87 o                         
  -5   1   8         31.77         45.36         3.30 o                         
  -4   1   8         14.44         14.33         1.77 o                         
  -3   1   8        233.47        251.04         4.65 o                         
  -2   1   8          5.90          8.64         1.04 o                         
  -1   1   8       1032.95       1088.74        10.37 o                         
   0   1   8          0.36          0.53         0.50 o                         
   1   1   8       1032.15       1094.05        12.11 o                         
   2   1   8          5.87          9.08         0.73 o                         
   3   1   8        233.17        248.02         3.75 o                         
   4   1   8         14.41         15.74         1.21 o                         
   5   1   8         31.76         42.30         2.16 o                         
   6   1   8         18.53         25.43         2.72 o                         
   7   1   8         21.40         17.66         3.02 o                         
  -7   2   8          8.87          2.37         6.30 o                         
  -6   2   8        157.83        162.75         7.70 o                         
  -5   2   8         48.99         56.09         4.12 o                         
  -4   2   8        139.28        130.08         3.72 o                         
  -3   2   8         43.80         41.34         1.84 o                         
  -2   2   8        977.10        965.59         9.87 o                         
  -1   2   8         97.95         97.24         2.49 o                         
   0   2   8        167.47        159.32         2.43 o                         
   1   2   8         97.91        100.51         2.74 o                         
   2   2   8        976.52        960.00         7.99 o                         
   3   2   8         43.77         43.95         1.53 o                         
   4   2   8        139.17        132.65         3.83 o                         
   5   2   8         48.92         54.03         3.79 o                         
   6   2   8        157.66        168.05         6.91 o                         
   7   2   8          8.86          8.95         3.17 o                         
  -7   3   8          6.21          4.01         6.58 o                         
  -6   3   8        175.13        175.83         8.93 o                         
  -5   3   8         10.91         10.14         2.75 o                         
  -4   3   8        176.43        184.43         5.32 o                         
  -3   3   8         24.14         27.43         2.03 o                         
  -2   3   8        922.71        879.23        10.11 o                         
  -1   3   8        151.22        153.04         2.88 o                         
   0   3   8        542.58        513.59         6.31 o                         
   1   3   8        151.15        155.52         3.02 o                         
   2   3   8        922.04        871.50         8.43 o                         
   3   3   8         24.12         24.99         1.80 o                         
   4   3   8        176.29        173.15         5.06 o                         
   5   3   8         10.90          9.09         2.27 o                         
   6   3   8        174.91        178.46         6.69 o                         
   7   3   8          6.20         11.43         5.22 o                         
  -6   4   8         59.04         58.17         7.62 o                         
  -5   4   8          4.85          3.68         2.22 o                         
  -4   4   8        149.38        144.65         5.27 o                         
  -3   4   8          8.06          7.93         1.94 o                         
  -2   4   8        104.80        105.63         4.00 o                         
  -1   4   8         14.94         18.45         1.58 o                         
   0   4   8        404.09        420.86         5.62 o                         
   1   4   8         14.94         16.99         1.35 o                         
   2   4   8        104.77        104.87         3.41 o                         
   3   4   8          8.06         10.46         1.67 o                         
   4   4   8        149.22        154.18         4.78 o                         
   5   4   8          4.85          3.17         1.99 o                         
   6   4   8         59.00         58.52         5.53 o                         
  -5   5   8         22.51         20.16         4.41 o                         
  -4   5   8        159.80        153.94         5.96 o                         
  -3   5   8         19.04         23.16         2.81 o                         
  -2   5   8        396.76        377.57         7.00 o                         
  -1   5   8         53.61         48.66         2.78 o                         
   0   5   8        541.41        554.65         9.68 o                         
   1   5   8         53.60         53.93         2.99 o                         
   2   5   8        396.59        396.69         7.32 o                         
   3   5   8         19.03         15.12         2.30 o                         
   4   5   8        159.68        158.99         5.75 o                         
   5   5   8         22.50         17.40         4.27 o                         
  -4   6   8         34.71         28.85         6.39 o                         
  -3   6   8         16.46         16.90         3.38 o                         
  -2   6   8          3.67          3.99         2.38 o                         
  -1   6   8          0.12          3.15         2.67 o                         
   0   6   8         37.69         43.57         3.69 o                         
   1   6   8          0.12          3.94         1.90 o                         
   2   6   8          3.67          3.52         2.30 o                         
   3   6   8         16.46         14.82         4.85 o                         
   4   6   8         34.70         46.27        10.74 o                         
  -1   7   8          5.44          3.40         5.65 o                         
   0   7   8         50.87         52.62         6.14 o                         
   1   7   8          5.44          4.41         3.82 o                         
   2   7   8        165.52        194.31        16.49 o                         
  -7   1   9          7.59          7.42         6.59 o                         
  -6   1   9        395.09        386.89        13.72 o                         
  -5   1   9         99.95        105.67         6.05 o                         
  -4   1   9        154.66        147.04         4.77 o                         
  -3   1   9        190.20        196.65         4.20 o                         
  -2   1   9       1519.03       1541.13        18.03 o                         
  -1   1   9        230.59        239.34         3.97 o                         
   0   1   9       1041.24        922.69         8.12 o                         
   1   1   9        230.41        248.36         4.42 o                         
   2   1   9       1517.72       1519.69        13.18 o                         
   3   1   9        189.82        185.59         4.02 o                         
   4   1   9        154.54        155.55         3.83 o                         
   5   1   9         99.75         99.23         2.94 o                         
   6   1   9        394.58        387.89         7.54 o                         
   7   1   9          7.58          7.98         2.81 o                         
  -7   2   9          2.93         10.67         6.61 o                         
  -6   2   9        131.46        139.58         8.44 o                         
  -5   2   9         25.45         34.61         3.05 o                         
  -4   2   9        159.23        157.95         4.84 o                         
  -3   2   9         56.14         59.64         2.99 o                         
  -2   2   9        296.03        294.71         5.14 o                         
  -1   2   9         41.16         41.55         1.78 o                         
   0   2   9       1308.61       1269.91        11.24 o                         
   1   2   9         41.13         43.34         2.32 o                         
   2   2   9        295.81        288.87         3.75 o                         
   3   2   9         56.09         59.83         2.00 o                         
   4   2   9        159.04        158.80         3.72 o                         
   5   2   9         25.41         25.15         2.64 o                         
   6   2   9        131.27        119.75         5.17 o                         
   7   2   9          2.92          3.16         2.84 o                         
  -7   3   9          2.57          7.98         6.24 o                         
  -6   3   9        283.98        284.72        19.14 o                         
  -5   3   9         17.29         19.74         3.31 o                         
  -4   3   9        130.73        120.81         5.24 o                         
  -3   3   9         22.36         26.42         2.47 o                         
  -2   3   9       1437.51       1436.75        16.49 o                         
  -1   3   9        110.63        110.56         2.14 o                         
   0   3   9        313.19        316.90         7.03 o                         
   1   3   9        110.60        110.04         3.09 o                         
   2   3   9       1436.49       1440.12        12.59 o                         
   3   3   9         22.33         25.70         1.86 o                         
   4   3   9        130.57        123.86         4.17 o                         
   5   3   9         17.28         13.83         2.32 o                         
   6   3   9        283.68        292.30         8.13 o                         
   7   3   9          2.56         -3.80         4.48 o                         
  -6   4   9        156.65        176.68        15.57 o                         
  -5   4   9          7.46          5.29         2.52 o                         
  -4   4   9         18.09         19.80         2.70 o                         
  -3   4   9         34.77         31.87         2.95 o                         
  -2   4   9        330.33        348.24         9.43 o                         
  -1   4   9        160.74        158.30         3.98 o                         
   0   4   9        293.37        256.64         4.69 o                         
   1   4   9        160.72        154.61         4.29 o                         
   2   4   9        330.17        346.46         5.97 o                         
   3   4   9         34.75         34.97         2.52 o                         
   4   4   9         18.08         21.33         2.49 o                         
   5   4   9          7.45          6.06         2.30 o                         
   6   4   9        156.48        158.20        10.32 o                         
  -5   5   9          4.39          0.50         4.68 o                         
  -4   5   9          2.50          4.23         2.42 o                         
  -3   5   9          0.61         -0.97         1.91 o                         
  -2   5   9         25.60         28.05         3.00 o                         
  -1   5   9          6.50         10.25         1.80 o                         
   0   5   9         31.52         31.98         3.09 o                         
   1   5   9          6.50         10.06         1.93 o                         
   2   5   9         25.59         20.66         2.43 o                         
   3   5   9          0.60          2.71         1.95 o                         
   4   5   9          2.50          1.58         2.44 o                         
   5   5   9          4.39         -3.13        11.08 o                         
  -4   6   9        114.42        110.39        13.12 o                         
  -3   6   9          9.02         10.02         3.56 o                         
  -2   6   9        392.77        389.46        15.55 o                         
  -1   6   9         24.81         22.68         4.84 o                         
   0   6   9        345.65        360.78        14.20 o                         
   1   6   9         24.80         26.90         3.88 o                         
   2   6   9        392.62        399.55        12.35 o                         
   3   6   9          9.02          6.04         4.31 o                         
   0   7   9          4.87          3.32         3.68 o                         
   1   7   9         10.87         20.29         8.46 o                         
  -6   0  10        832.84        828.67        30.02 o                         
  -5   0  10         18.35         15.02         6.94 o                         
  -4   0  10        186.66        184.90         9.13 o                         
  -3   0  10         60.29         71.43         2.96 o                         
  -2   0  10       3296.84       3283.71        38.59 o                         
  -1   0  10        192.89        201.89        10.72 o                         
   0   0  10       1867.78       1873.48        27.12 o                         
   1   0  10        192.75        202.36         6.94 o                         
   2   0  10       3293.30       3260.67        44.96 o                         
   3   0  10         60.26         70.46         4.30 o                         
   4   0  10        186.48        181.08         4.89 o                         
   5   0  10         18.33         19.43         2.43 o                         
   6   0  10        831.63        825.12        38.66 o                         
   7   0  10          8.52         22.87         9.47 o                         
  -7   1  10          5.29          4.99         6.56 o                         
  -6   1  10         35.48         38.13         4.43 o                         
  -5   1  10          3.80          6.17         2.57 o                         
  -4   1  10         77.24         80.19         4.10 o                         
  -3   1  10          1.54          2.99         0.77 o                         
  -2   1  10        108.25        104.98         3.03 o                         
  -1   1  10         13.66         25.29         1.71 o                         
   0   1  10         61.44         72.87         2.18 o                         
   1   1  10         13.65         24.53         1.64 o                         
   2   1  10        108.14        108.93         2.76 o                         
   3   1  10          1.54          3.79         0.89 o                         
   4   1  10         77.07         82.80         3.03 o                         
   5   1  10          3.79          7.14         1.74 o                         
   6   1  10         35.43         34.68         3.41 o                         
   7   1  10          5.29         12.22         5.84 o                         
  -6   2  10        266.66        269.95        13.66 o                         
  -5   2  10         12.27         14.97         2.46 o                         
  -4   2  10         45.99         49.39         3.34 o                         
  -3   2  10         31.69         29.39         2.41 o                         
  -2   2  10        828.02        789.65        11.16 o                         
  -1   2  10         76.08         77.18         4.11 o                         
   0   2  10        381.74        366.71         5.19 o                         
   1   2  10         76.05         75.19         4.18 o                         
   2   2  10        827.39        780.45         7.65 o                         
   3   2  10         31.65         28.84         1.69 o                         
   4   2  10         45.96         48.67         3.39 o                         
   5   2  10         12.26         13.57         2.16 o                         
   6   2  10        266.32        276.39         6.97 o                         
   7   2  10         10.75          6.93         3.08 o                         
  -7   3  10          5.33          6.98         7.05 o                         
  -6   3  10        440.62        428.11        15.84 o                         
  -5   3  10         45.51         43.41         4.65 o                         
  -4   3  10         27.18         31.01         3.41 o                         
  -3   3  10        155.24        150.51         4.74 o                         
  -2   3  10       2007.79       1953.08        23.91 o                         
  -1   3  10        476.63        483.63         6.10 o                         
   0   3  10         28.11         33.04         2.17 o                         
   1   3  10        476.44        485.23         8.06 o                         
   2   3  10       2006.30       1901.27        23.82 o                         
   3   3  10        155.11        155.86         4.26 o                         
   4   3  10         27.16         23.40         2.68 o                         
   5   3  10         45.46         47.05         3.60 o                         
   6   3  10        440.13        437.68        10.70 o                         
   7   3  10          5.33          6.74         7.95 o                         
  -6   4  10          2.67          0.17         6.83 o                         
  -5   4  10         50.73         45.99         4.70 o                         
  -4   4  10        432.01        421.01        10.64 o                         
  -3   4  10        218.71        219.83         6.57 o                         
  -2   4  10         12.48          8.93         2.21 o                         
  -1   4  10        435.51        450.14         7.74 o                         
   0   4  10       1010.55        892.48        12.83 o                         
   1   4  10        435.36        451.74         8.44 o                         
   2   4  10         12.48          7.86         1.70 o                         
   3   4  10        218.55        213.84         5.05 o                         
   4   4  10        431.66        428.11         8.29 o                         
   5   4  10         50.68         48.11         4.30 o                         
   6   4  10          2.66         10.91         7.36 o                         
  -4   5  10        166.88        177.55         6.88 o                         
  -3   5  10         10.53          8.74         2.68 o                         
  -2   5  10        186.50        191.58         5.61 o                         
  -1   5  10         44.54         41.32         2.96 o                         
   0   5  10        842.56        800.50        12.58 o                         
   1   5  10         44.52         47.76         3.26 o                         
   2   5  10        186.40        198.05         5.47 o                         
   3   5  10         10.52         14.17         2.53 o                         
   4   5  10        166.76        162.52         9.54 o                         
  -4   6  10         22.14         26.86         9.12 o                         
  -3   6  10         20.54         30.30         5.58 o                         
  -2   6  10          9.72          5.74         4.37 o                         
  -1   6  10         30.54         29.77         4.94 o                         
   0   6  10          7.12          6.04         2.83 o                         
   1   6  10         30.54         31.91         5.18 o                         
   2   6  10          9.71          9.11         3.79 o                         
   3   6  10         20.53          5.91         7.18 o                         
   0   7  10        149.27        145.39        15.86 o                         
  -7   1  11         12.09         13.72         7.98 o                         
  -6   1  11        349.15        379.13        11.66 o                         
  -5   1  11         14.32         12.29         3.09 o                         
  -4   1  11        197.13        205.87         6.88 o                         
  -3   1  11         32.26         35.00         2.25 o                         
  -2   1  11        720.61        713.65         9.59 o                         
  -1   1  11        139.63        134.69         3.46 o                         
   0   1  11       1741.87       1632.01        16.15 o                         
   1   1  11        139.53        146.23         4.71 o                         
   2   1  11        719.97        681.76         9.13 o                         
   3   1  11         32.23         31.66         1.67 o                         
   4   1  11        196.94        197.61         4.85 o                         
   5   1  11         14.30         11.65         2.26 o                         
   6   1  11        348.66        369.61         8.43 o                         
   7   1  11         12.07         12.20         6.19 o                         
  -6   2  11        254.16        271.66        10.25 o                         
  -5   2  11          9.36          9.66         2.73 o                         
  -4   2  11          5.61          4.18         1.91 o                         
  -3   2  11          2.13          4.52         1.55 o                         
  -2   2  11        885.28        903.80        12.60 o                         
  -1   2  11         72.83         83.59         5.33 o                         
   0   2  11        158.73        152.29         3.08 o                         
   1   2  11         72.77         89.12         3.40 o                         
   2   2  11        884.55        882.76        10.65 o                         
   3   2  11          2.13          5.85         1.48 o                         
   4   2  11          5.60          2.06         1.55 o                         
   5   2  11          9.36         11.11         2.17 o                         
   6   2  11        253.85        276.59         7.03 o                         
   7   2  11          3.14         -0.15         5.38 o                         
  -6   3  11         85.43         95.41        11.61 o                         
  -5   3  11         13.22         13.64         3.11 o                         
  -4   3  11        504.16        496.37         9.64 o                         
  -3   3  11        103.23        104.57         6.90 o                         
  -2   3  11        151.27        152.07         6.06 o                         
  -1   3  11        165.66        174.60         4.03 o                         
   0   3  11       1601.45       1532.71        18.13 o                         
   1   3  11        165.58        180.62         6.15 o                         
   2   3  11        151.13        138.67         4.56 o                         
   3   3  11        103.18         99.50         4.11 o                         
   4   3  11        503.64        516.54         9.41 o                         
   5   3  11         13.21         12.13         2.56 o                         
   6   3  11         85.30         81.71         6.54 o                         
  -5   4  11         82.09         76.50         5.60 o                         
  -4   4  11         12.94         16.85         3.28 o                         
  -3   4  11        208.81        203.18         6.47 o                         
  -2   4  11        344.64        342.86         9.36 o                         
  -1   4  11        652.66        640.32        10.74 o                         
   0   4  11        225.51        246.06         8.09 o                         
   1   4  11        652.40        654.14        11.11 o                         
   2   4  11        344.48        334.49         6.72 o                         
   3   4  11        208.68        200.20         6.10 o                         
   4   4  11         12.92         17.41         2.63 o                         
   5   4  11         82.02         74.59         5.82 o                         
   6   4  11        145.37        134.69        16.73 o                         
  -4   5  11         68.56         45.95         7.26 o                         
  -3   5  11        109.73        107.68         6.47 o                         
  -2   5  11         24.46         20.00         2.78 o                         
  -1   5  11        188.63        166.11         6.49 o                         
   0   5  11         49.63         52.55         4.23 o                         
   1   5  11        188.58        169.66         5.59 o                         
   2   5  11         24.45         23.46         2.95 o                         
   3   5  11        109.66        103.57         7.74 o                         
   4   5  11         68.51         81.08         9.65 o                         
  -3   6  11         10.90          6.24         6.32 o                         
  -2   6  11        342.47        346.92        17.43 o                         
  -1   6  11         17.56         15.00         3.93 o                         
   0   6  11        256.51        280.05         9.25 o                         
   1   6  11         17.56         18.03         4.19 o                         
   2   6  11        342.33        361.28        27.52 o                         
   3   6  11         10.89          8.20         6.79 o                         
  -6   0  12        408.14        411.73        20.78 o                         
  -5   0  12         28.62         24.64         6.85 o                         
  -4   0  12        489.35        465.98        20.64 o                         
  -3   0  12         19.89         18.03         2.61 o                         
  -2   0  12       1642.83       1562.52        25.05 o                         
  -1   0  12        204.48        202.02         8.52 o                         
   0   0  12       1584.71       1581.18        20.41 o                         
   1   0  12        204.33        203.22         7.00 o                         
   2   0  12       1641.23       1613.35        26.21 o                         
   3   0  12         19.87         20.25         2.97 o                         
   4   0  12        488.59        473.28        21.04 o                         
   5   0  12         28.57         37.22         4.89 o                         
   6   0  12        407.52        388.91        21.96 o                         
   7   0  12         16.52         27.42        10.05 o                         
  -6   1  12          5.62         10.52         4.36 o                         
  -5   1  12         22.68         28.33         4.01 o                         
  -4   1  12          1.71          3.53         2.00 o                         
  -3   1  12         57.20         61.34         3.63 o                         
  -2   1  12         18.59         19.32         1.91 o                         
  -1   1  12        289.83        288.50         5.37 o                         
   0   1  12          0.62          2.66         0.90 o                         
   1   1  12        289.67        301.90         5.55 o                         
   2   1  12         18.58         20.51         2.17 o                         
   3   1  12         57.16         68.94         3.86 o                         
   4   1  12          1.71          0.57         1.63 o                         
   5   1  12         22.66         25.84         2.67 o                         
   6   1  12          5.61          0.88         2.74 o                         
   7   1  12          3.97          5.82         7.91 o                         
  -6   2  12        127.64        145.05        10.36 o                         
  -5   2  12         56.04         61.80         4.82 o                         
  -4   2  12        227.98        234.39         6.33 o                         
  -3   2  12        151.78        151.61         4.33 o                         
  -2   2  12        260.71        253.54         5.75 o                         
  -1   2  12        137.62        136.13         3.75 o                         
   0   2  12        769.25        733.86         9.18 o                         
   1   2  12        137.59        137.33         4.15 o                         
   2   2  12        260.52        261.41         6.17 o                         
   3   2  12        151.62        152.10         4.17 o                         
   4   2  12        227.73        228.82         5.34 o                         
   5   2  12         55.98         50.58         3.36 o                         
   6   2  12        127.45        143.77         7.39 o                         
   7   2  12          4.11         -1.12         5.65 o                         
  -6   3  12        104.27        109.87        13.68 o                         
  -5   3  12         13.60         15.06         4.63 o                         
  -4   3  12        273.94        285.18         7.33 o                         
  -3   3  12          7.48         13.67         2.18 o                         
  -2   3  12        104.88        108.54         4.59 o                         
  -1   3  12        124.94        130.43         4.22 o                         
   0   3  12       1257.93       1222.05        15.60 o                         
   1   3  12        124.89        124.33         5.07 o                         
   2   3  12        104.78        103.97         5.35 o                         
   3   3  12          7.48         11.72         2.01 o                         
   4   3  12        273.64        277.98         9.08 o                         
   5   3  12         13.59         12.15         2.88 o                         
   6   3  12        104.12        114.53         8.28 o                         
  -5   4  12          7.97          4.52         4.46 o                         
  -4   4  12         18.90         27.53         5.59 o                         
  -3   4  12         25.45         30.71         4.03 o                         
  -2   4  12        429.26        419.84        10.72 o                         
  -1   4  12         45.06         46.63         4.03 o                         
   0   4  12          1.70          4.01         1.97 o                         
   1   4  12         45.06         54.57         3.78 o                         
   2   4  12        429.01        417.81         8.55 o                         
   3   4  12         25.43         24.97         2.89 o                         
   4   4  12         18.88         15.54         3.27 o                         
   5   4  12          7.97          3.20         4.07 o                         
  -4   5  12         52.34         53.28        10.18 o                         
  -3   5  12         34.71         33.63         4.18 o                         
  -2   5  12        568.53        540.47         9.97 o                         
  -1   5  12        122.67        122.65         7.15 o                         
   0   5  12        116.71        138.63         6.05 o                         
   1   5  12        122.62        123.06         5.70 o                         
   2   5  12        568.26        540.28        11.42 o                         
   3   5  12         34.70         26.05         4.62 o                         
   4   5  12         52.28         46.69        10.49 o                         
  -1   6  12         58.74         56.15         8.01 o                         
   0   6  12         55.77         67.34         6.06 o                         
   1   6  12         58.73         51.20         9.67 o                         
   2   6  12         18.11         17.59         7.56 o                         
   3   6  12          4.87          9.25         6.91 o                         
  -6   1  13        255.08        243.94        11.97 o                         
  -5   1  13         72.13         83.86         6.44 o                         
  -4   1  13        126.58        126.21         7.23 o                         
  -3   1  13        262.72        276.64         6.63 o                         
  -2   1  13       1784.84       1776.04        22.30 o                         
  -1   1  13       1085.07       1037.55        14.43 o                         
   0   1  13         31.98         35.64         1.86 o                         
   1   1  13       1084.39       1090.12        12.23 o                         
   2   1  13       1783.26       1759.48        22.26 o                         
   3   1  13        262.44        273.87         6.59 o                         
   4   1  13        126.37        128.18         6.32 o                         
   5   1  13         72.05         72.58         4.72 o                         
   6   1  13        254.72        237.63        10.15 o                         
   7   1  13         32.33         37.36        10.35 o                         
  -6   2  13         77.02         81.17         8.70 o                         
  -5   2  13         83.26         85.64         6.00 o                         
  -4   2  13         96.29        109.32         4.88 o                         
  -3   2  13        386.90        386.28         8.17 o                         
  -2   2  13        423.06        425.45         7.96 o                         
  -1   2  13       1093.92       1088.15        21.11 o                         
   0   2  13         89.48         88.52         4.01 o                         
   1   2  13       1093.37       1103.51        14.78 o                         
   2   2  13        422.64        419.19         8.28 o                         
   3   2  13        386.57        384.68         7.47 o                         
   4   2  13         96.17        108.15         4.60 o                         
   5   2  13         83.19         91.68        10.87 o                         
   6   2  13         76.89         77.67         5.80 o                         
  -6   3  13        123.59        121.05        18.39 o                         
  -5   3  13         88.58         82.60         8.51 o                         
  -4   3  13        172.02        169.33        11.13 o                         
  -3   3  13        105.59        111.09         6.44 o                         
  -2   3  13        574.37        541.18        12.07 o                         
  -1   3  13        165.07        165.87         5.76 o                         
   0   3  13        266.65        269.33         6.28 o                         
   1   3  13        165.04        161.14         5.52 o                         
   2   3  13        573.98        538.43        10.74 o                         
   3   3  13        105.52        112.09         6.41 o                         
   4   3  13        171.77        167.37         5.67 o                         
   5   3  13         88.51         91.38         6.36 o                         
   6   3  13        123.42        119.41        16.07 o                         
  -4   4  13        140.79        156.09        22.55 o                         
  -3   4  13         21.83         18.74         3.50 o                         
  -2   4  13        147.46        160.55         9.32 o                         
  -1   4  13         52.10         48.39         4.06 o                         
   0   4  13        232.30        230.33         6.43 o                         
   1   4  13         52.08         49.90         4.14 o                         
   2   4  13        147.35        148.40         6.01 o                         
   3   4  13         21.81         20.73         3.27 o                         
   4   4  13        140.65        155.73         8.37 o                         
   5   4  13         12.80          9.30         7.51 o                         
  -4   5  13          6.56          8.84         7.01 o                         
  -3   5  13         14.50         14.45         4.82 o                         
  -2   5  13          0.62          2.58         3.33 o                         
  -1   5  13         60.43         60.43         5.38 o                         
   0   5  13         16.94         23.92         3.54 o                         
   1   5  13         60.41         68.71         5.05 o                         
   2   5  13          0.62         -1.87         2.83 o                         
   3   5  13         14.49         24.77         7.28 o                         
   4   5  13          6.56          6.87         7.23 o                         
   0   6  13        565.55        602.88        21.32 o                         
   1   6  13         11.25         10.86         4.76 o                         
   2   6  13         57.59         53.61        11.85 o                         
  -6   0  14         72.46         99.71        13.10 o                         
  -5   0  14         20.57         31.19         8.44 o                         
  -4   0  14       1228.27       1178.26        27.93 o                         
  -3   0  14         69.34         69.25         9.05 o                         
  -2   0  14        583.41        609.42        15.99 o                         
  -1   0  14         52.83         57.68         6.10 o                         
   0   0  14       1220.77       1159.28        19.34 o                         
   1   0  14         52.78         53.91         4.93 o                         
   2   0  14        582.90        610.65        13.65 o                         
   3   0  14         69.25         70.22         5.64 o                         
   4   0  14       1226.37       1238.01        29.71 o                         
   5   0  14         20.53         13.81         6.71 o                         
   6   0  14         72.33         93.23        13.60 o                         
  -6   1  14          9.07          0.86         5.61 o                         
  -5   1  14         25.55         26.56         4.27 o                         
  -4   1  14         68.26         65.86         6.06 o                         
  -3   1  14        149.95        159.98         5.76 o                         
  -2   1  14          4.05          2.80         1.76 o                         
  -1   1  14        159.51        156.82         5.20 o                         
   0   1  14         25.99         29.94         2.78 o                         
   1   1  14        159.46        148.41         3.84 o                         
   2   1  14          4.04          5.11         1.98 o                         
   3   1  14        149.82        150.51         6.19 o                         
   4   1  14         68.15         65.72         5.24 o                         
   5   1  14         25.53         21.04         4.10 o                         
   6   1  14          9.06          7.01        10.54 o                         
  -6   2  14         59.34         56.10        10.90 o                         
  -5   2  14         76.56         66.30        12.69 o                         
  -4   2  14        366.95        387.35         9.12 o                         
  -3   2  14        290.82        285.72         8.37 o                         
  -2   2  14        194.06        190.43         6.38 o                         
  -1   2  14        833.98        818.82        12.90 o                         
   0   2  14        455.30        460.09        10.66 o                         
   1   2  14        833.58        831.42        13.31 o                         
   2   2  14        193.93        197.40         7.17 o                         
   3   2  14        290.59        292.58         8.66 o                         
   4   2  14        366.45        367.04        10.10 o                         
   5   2  14         76.48         69.11         6.26 o                         
   6   2  14         59.24         55.25         9.45 o                         
  -5   3  14          4.54          4.35         6.13 o                         
  -4   3  14        515.70        515.00        15.83 o                         
  -3   3  14         48.88         47.29         4.00 o                         
  -2   3  14         54.39         65.15         6.11 o                         
  -1   3  14        119.91        121.46         6.01 o                         
   0   3  14        650.20        640.15        10.53 o                         
   1   3  14        119.86        129.96         5.21 o                         
   2   3  14         54.35         57.73         4.46 o                         
   3   3  14         48.84         43.40         4.08 o                         
   4   3  14        515.08        507.14        11.03 o                         
   5   3  14          4.54          6.56        10.50 o                         
  -4   4  14         17.30         16.47         5.72 o                         
  -3   4  14          7.98          4.69         3.44 o                         
  -2   4  14        235.94        244.78         8.69 o                         
  -1   4  14         15.38         16.23         2.97 o                         
   0   4  14         34.04         37.29         3.48 o                         
   1   4  14         15.37         17.50         2.99 o                         
   2   4  14        235.78        243.95         7.62 o                         
   3   4  14          7.97          9.26         3.15 o                         
   4   4  14         17.28         27.38         5.86 o                         
  -3   5  14         17.94         13.07         4.95 o                         
  -2   5  14        182.40        200.49        13.56 o                         
  -1   5  14         16.75          9.70         3.31 o                         
   0   5  14        246.17        241.17         7.81 o                         
   1   5  14         16.74         15.26         3.37 o                         
   2   5  14        182.29        192.91        10.03 o                         
   3   5  14         17.92         11.28         6.89 o                         
   1   6  14         13.35         11.75         6.83 o                         
  -6   1  15         36.01         36.12         8.92 o                         
  -5   1  15          8.68          7.31         4.26 o                         
  -4   1  15        818.46        797.31        18.36 o                         
  -3   1  15         66.61         59.82         3.99 o                         
  -2   1  15        180.84        200.63         6.03 o                         
  -1   1  15         22.72         23.59         3.09 o                         
   0   1  15        842.83        762.97        12.17 o                         
   1   1  15         22.71         21.70         2.30 o                         
   2   1  15        180.59        197.92         5.26 o                         
   3   1  15         66.53         57.90         4.17 o                         
   4   1  15        817.49        786.64        15.59 o                         
   5   1  15          8.66          8.35         3.24 o                         
   6   1  15         35.92         45.95        17.57 o                         
  -6   2  15         12.60         11.64         7.71 o                         
  -5   2  15         11.49         14.77         7.25 o                         
  -4   2  15        259.91        247.82         8.85 o                         
  -3   2  15         22.38         28.05         3.67 o                         
  -2   2  15        134.27        137.25         5.47 o                         
  -1   2  15         32.57         44.88         3.49 o                         
   0   2  15        114.64        119.24         4.81 o                         
   1   2  15         32.56         41.75         3.60 o                         
   2   2  15        134.13        143.33         5.93 o                         
   3   2  15         22.36         26.28         3.67 o                         
   4   2  15        259.59        245.97         8.54 o                         
   5   2  15         11.48         11.63         4.17 o                         
   6   2  15         12.58         25.60         7.46 o                         
  -4   3  15        248.45        236.48        12.97 o                         
  -3   3  15         41.96         40.75         4.42 o                         
  -2   3  15        215.75        212.45         9.17 o                         
  -1   3  15         31.01         27.96         3.64 o                         
   0   3  15        402.06        403.00         8.26 o                         
   1   3  15         31.00         29.98         3.08 o                         
   2   3  15        215.59        209.27         6.31 o                         
   3   3  15         41.93         45.42         4.33 o                         
   4   3  15        248.14        237.40        12.46 o                         
   5   3  15          2.96          4.30         6.06 o                         
  -4   4  15        159.72        153.46        17.89 o                         
  -3   4  15         19.04         17.48         4.48 o                         
  -2   4  15        258.76        268.69        10.97 o                         
  -1   4  15         12.27         12.53         2.88 o                         
   0   4  15         22.72         25.56         3.67 o                         
   1   4  15         12.27         12.12         2.90 o                         
   2   4  15        258.59        262.07         8.89 o                         
   3   4  15         19.02         18.53         8.18 o                         
  -3   5  15          2.00          8.65         8.41 o                         
  -1   5  15          1.92         -0.03         5.33 o                         
   0   5  15         30.67         33.43         5.24 o                         
   1   5  15          1.92          5.64         4.64 o                         
   2   5  15          3.13          3.42         4.57 o                         
  -4   0  16       1201.43       1152.12        28.51 o                         
  -3   0  16         93.77         92.39         8.52 o                         
  -2   0  16        122.65        132.00         6.46 o                         
  -1   0  16         26.88         23.39         4.71 o                         
   0   0  16       1666.63       1609.32        34.61 o                         
   1   0  16         26.86         31.98         4.95 o                         
   2   0  16        122.55        136.64         6.67 o                         
   3   0  16         93.65         86.15         6.59 o                         
   4   0  16       1199.67       1179.22        24.00 o                         
   5   0  16         33.54         29.88         5.44 o                         
   6   0  16         58.05         68.37        12.31 o                         
  -6   1  16          1.29          0.24         6.17 o                         
  -5   1  16         38.43         40.81         6.71 o                         
  -4   1  16         75.11         78.72         7.20 o                         
  -3   1  16         47.57         54.96         4.85 o                         
  -2   1  16         16.75         11.57         2.42 o                         
  -1   1  16         59.59         55.50         4.16 o                         
   0   1  16         85.45         84.86         5.50 o                         
   1   1  16         59.57         56.25         3.53 o                         
   2   1  16         16.74         11.29         2.44 o                         
   3   1  16         47.53         49.38         4.12 o                         
   4   1  16         75.02         81.06         5.77 o                         
   5   1  16         38.38         39.15         7.62 o                         
  -5   2  16         11.11          5.79         6.84 o                         
  -4   2  16        328.43        318.09        13.88 o                         
  -3   2  16         53.23         51.93         4.76 o                         
  -2   2  16        189.51        186.34         7.19 o                         
  -1   2  16         75.07         71.27         5.21 o                         
   0   2  16        301.68        302.07         6.99 o                         
   1   2  16         75.05         64.46         5.77 o                         
   2   2  16        189.37        190.28         6.42 o                         
   3   2  16         53.18         52.41         4.44 o                         
   4   2  16        327.99        326.55        10.04 o                         
  -4   3  16        374.93        374.41        31.64 o                         
  -3   3  16         37.27         37.22         4.49 o                         
  -2   3  16         98.64        107.16         8.17 o                         
  -1   3  16         21.45         26.65         3.79 o                         
   0   3  16        264.30        259.48         7.63 o                         
   1   3  16         21.44         22.76         2.92 o                         
   2   3  16         98.57        106.98         5.63 o                         
   3   3  16         37.23         50.48         4.95 o                         
  -2   4  16        200.70        196.25        12.25 o                         
  -1   4  16         52.21         58.41         6.35 o                         
   0   4  16         21.08         21.58         3.80 o                         
   1   4  16         52.20         65.72         5.68 o                         
   2   4  16        200.58        207.14         8.44 o                         
   1   5  16         13.86          9.00         6.21 o                         
   2   5  16        197.75        180.19        16.00 o                         
  -5   1  17         16.17         10.24         6.82 o                         
  -4   1  17        224.74        228.91        12.26 o                         
  -3   1  17         41.36         40.21         4.95 o                         
  -2   1  17        603.42        580.26        11.32 o                         
  -1   1  17        174.79        158.56         5.89 o                         
   0   1  17        172.44        205.55         8.33 o                         
   1   1  17        174.74        159.09         5.62 o                         
   2   1  17        602.97        591.04        18.31 o                         
   3   1  17         41.32         35.52         4.33 o                         
   4   1  17        224.39        228.70         8.96 o                         
   5   1  17         16.14         10.65         7.14 o                         
  -4   2  17         81.85         75.82         7.27 o                         
  -3   2  17         18.43         23.44         5.28 o                         
  -2   2  17        193.92        177.79         7.61 o                         
  -1   2  17        100.87         96.40         7.66 o                         
   0   2  17         43.31         47.96         4.21 o                         
   1   2  17        100.84        100.84         5.43 o                         
   2   2  17        193.77        174.61         6.35 o                         
   3   2  17         18.42         16.57         3.19 o                         
   4   2  17         81.73         74.80         7.36 o                         
  -3   3  17         49.74         48.14         5.50 o                         
  -2   3  17        194.05        198.04        11.57 o                         
  -1   3  17         38.61         39.27         5.71 o                         
   0   3  17        248.57        236.70         9.67 o                         
   1   3  17         38.59         52.55         6.07 o                         
   2   3  17        193.92        210.81         7.21 o                         
   3   3  17         49.70         51.74         5.25 o                         
   0   4  17        133.87        169.43        11.65 o                         
   1   4  17         14.98         15.40         4.81 o                         
  -4   0  18        314.48        313.34        20.01 o                         
  -3   0  18         40.18         45.29         9.43 o                         
  -2   0  18        423.76        413.11        17.70 o                         
  -1   0  18         36.19         36.04         5.97 o                         
   0   0  18        694.19        715.34        21.32 o                         
   1   0  18         36.18         33.14         5.35 o                         
   2   0  18        423.43        376.97        14.30 o                         
   3   0  18         40.13         28.30         6.05 o                         
   4   0  18        314.02        301.76        18.74 o                         
  -4   1  18          8.32         -3.04         6.17 o                         
  -3   1  18          1.21          3.18         6.32 o                         
  -2   1  18          1.62          0.50         2.69 o                         
  -1   1  18          4.34          7.31         2.39 o                         
   0   1  18         40.27         60.58         5.96 o                         
   1   1  18          4.34          9.46         2.94 o                         
   2   1  18          1.62          2.54         2.65 o                         
   3   1  18          1.21          6.14         3.81 o                         
   4   1  18          8.31          9.78         8.03 o                         
  -3   2  18         33.35         40.92        10.01 o                         
  -2   2  18        207.00        208.82         9.34 o                         
  -1   2  18         21.62         13.36         4.68 o                         
   0   2  18        258.98        258.82         7.72 o                         
   1   2  18         21.61         19.60         3.40 o                         
   2   2  18        206.86        215.48         8.23 o                         
   3   2  18         33.32         25.25         4.35 o                         
  -2   3  18        127.85        163.28        17.62 o                         
  -1   3  18         12.74         13.47         5.54 o                         
   0   3  18        231.00        208.39        12.06 o                         
   1   3  18         12.73         15.80         5.46 o                         
   2   3  18        127.76        157.01         8.98 o                         
   3   3  18         27.98         28.72         9.51 o                         
  -4   1  19        184.39        164.57        18.71 o                         
  -3   1  19         13.20         14.08         7.27 o                         
  -2   1  19        174.19        184.76        15.78 o                         
  -1   1  19         75.71         65.51         6.22 o                         
   0   1  19        674.45        685.39        17.07 o                         
   1   1  19         75.68         80.99         6.95 o                         
   2   1  19        174.06        189.36         9.14 o                         
   3   1  19         13.18         10.99         5.31 o                         
   4   1  19        184.13        202.20        16.97 o                         
  -2   2  19         56.33         65.96        12.39 o                         
  -1   2  19         41.76         48.34         7.19 o                         
   0   2  19        213.87        225.53        10.64 o                         
   1   2  19         41.74         42.12         5.36 o                         
   2   2  19         56.30         53.34         8.21 o                         
   3   2  19          2.23          1.24         4.69 o                         
   3   3  19         17.76         14.75         8.38 o                         
  -3   0  20         51.60         78.32        13.04 o                         
  -2   0  20        226.18        222.07        16.79 o                         
  -1   0  20         99.70        116.93        14.56 o                         
   0   0  20        790.75        787.70        32.47 o                         
   1   0  20         99.66        122.96        12.03 o                         
   2   0  20        225.97        206.40        17.68 o                         
  -3   1  20         15.81         14.24         7.88 o                         
  -2   1  20          0.68         -4.35         5.30 o                         
  -1   1  20         37.27         44.29         5.44 o                         
   0   1  20         56.26         70.06         6.64 o                         
   1   1  20         37.25         52.82         6.14 o                         
   2   1  20          0.68          1.45         3.96 o                         
   3   1  20         15.80         11.77         7.48 o                         
  -1   2  20         32.82         27.98        11.52 o                         
   1   2  20         32.81         28.64         5.94 o                         
   2   2  20        200.86        193.22        13.50 o                         
   0   1  21        885.42        960.38        36.60 o                         
   1   1  21         29.13         27.29         6.18 o                         
   2   1  21         35.52         38.38         9.67 o                         
                                                                                
